# Supplementary material for: Evolution of dopamine receptors: phylogenetic evidence suggests a later origin of the DRD2l and DRD4rs dopamine receptor gene lineages
Source: PeerJ. 2018 Apr 13;6:e4593. doi: 10.7717/peerj.4593 (PMC5900934; doi:10.7717/peerj.4593)
Supplement: Supplemental Information 3 — Modified PDB ID 5WIV file containing the following changes: F91Y and V193I [file peerj-06-4593-s003.pdb]

HELIX    1   1 GLY A   32  GLN A   97  1                                  66
HELIX    2   2 SER A  104  VAL A  139  1                                  36
HELIX    3   3 ARG A  150  GLY A  173  1                                  24
HELIX    4   4 ASP A  189  PHE A  201  1                                  13
HELIX    5   5 LEU A  203  ARG A  221  1                                  19
HELIX    6   6 ARG A  226  LYS A 1019  1                                  21
HELIX    7   7 ASN A 1022  LYS A 1042  1                                  21
HELIX    8   8 PRO A 1045  GLU A 1049  1                                   5
HELIX    9   9 SER A 1055  GLU A 1081  1                                  27
HELIX   10  10 LYS A 1083  ARG A 1098  1                                  16
HELIX   11  11 ILE A 1102  CYS A  420  1                                  43
HELIX   12  12 PRO A  426  LYS A  461  1                                  36
ATOM      1  N   GLY A  32     -21.194  22.093 -38.889  1.00 95.59           N
ANISOU    1  N   GLY A  32    12846  12966  10506   1435    -97   2747       N
ATOM      2  CA  GLY A  32     -19.889  21.541 -39.203  1.00 98.29           C
ANISOU    2  CA  GLY A  32    13189  13391  10766   1374      2   2753       C
ATOM      3  C   GLY A  32     -19.331  20.747 -38.037  1.00 98.15           C
ANISOU    3  C   GLY A  32    13112  13288  10893   1190     -7   2542       C
ATOM      4  O   GLY A  32     -19.321  19.507 -38.045  1.00 90.26           O
ANISOU    4  O   GLY A  32    12082  12419   9794   1181    -95   2353       O
ATOM      5  N   GLN A  33     -18.860  21.465 -37.022  1.00 97.87           N
ANISOU    5  N   GLN A  33    13062  13029  11096   1048     80   2570       N
ATOM      6  CA  GLN A  33     -18.413  20.824 -35.793  1.00 92.09           C
ANISOU    6  CA  GLN A  33    12275  12204  10511    883     66   2373       C
ATOM      7  C   GLN A  33     -19.627  20.281 -35.043  1.00 87.35           C
ANISOU    7  C   GLN A  33    11640  11590   9960    883    -85   2183       C
ATOM      8  O   GLN A  33     -19.538  19.275 -34.338  1.00 83.09           O
ANISOU    8  O   GLN A  33    11056  11067   9447    798   -142   1990       O
ATOM      9  CB  GLN A  33     -17.623  21.803 -34.919  1.00 90.32           C
ANISOU    9  CB  GLN A  33    12043  11748  10525    746    186   2447       C
ATOM     10  N   GLY A  34     -20.764  20.953 -35.216  1.00 88.21           N
ANISOU   10  N   GLY A  34    11765  11670  10080    984   -143   2248       N
ATOM     11  CA  GLY A  34     -22.007  20.560 -34.574  1.00 77.06           C
ANISOU   11  CA  GLY A  34    10308  10251   8721    997   -276   2094       C
ATOM     12  C   GLY A  34     -22.627  19.302 -35.155  1.00 73.72           C
ANISOU   12  C   GLY A  34     9852  10032   8126   1068   -414   1953       C
ATOM     13  O   GLY A  34     -23.183  18.489 -34.418  1.00 72.35           O
ANISOU   13  O   GLY A  34     9619   9858   8014   1010   -505   1773       O
ATOM     14  N   ALA A  35     -22.536  19.142 -36.474  1.00 74.19           N
ANISOU   14  N   ALA A  35     9949  10266   7975   1197   -430   2036       N
ATOM     15  CA  ALA A  35     -23.102  17.977 -37.159  1.00 74.64           C
ANISOU   15  CA  ALA A  35     9979  10522   7859   1281   -575   1895       C
ATOM     16  C   ALA A  35     -22.356  16.681 -36.843  1.00 73.07           C
ANISOU   16  C   ALA A  35     9750  10372   7640   1178   -591   1717       C
ATOM     17  O   ALA A  35     -22.972  15.621 -36.747  1.00 71.76           O
ANISOU   17  O   ALA A  35     9535  10279   7451   1176   -725   1535       O
ATOM     18  CB  ALA A  35     -23.121  18.208 -38.660  1.00 77.77           C
ANISOU   18  CB  ALA A  35    10432  11099   8016   1463   -583   2031       C
ATOM     19  N   ALA A  36     -21.034  16.766 -36.700  1.00 68.69           N
ANISOU   19  N   ALA A  36     9222   9775   7103   1095   -457   1771       N
ATOM     20  CA  ALA A  36     -20.225  15.612 -36.317  1.00 64.06           C
ANISOU   20  CA  ALA A  36     8609   9219   6513    997   -459   1613       C
ATOM     21  C   ALA A  36     -20.577  15.143 -34.911  1.00 60.82           C
ANISOU   21  C   ALA A  36     8141   8672   6297    859   -507   1453       C
ATOM     22  O   ALA A  36     -20.641  13.946 -34.645  1.00 61.52           O
ANISOU   22  O   ALA A  36     8194   8808   6375    818   -591   1278       O
ATOM     23  CB  ALA A  36     -18.753  15.944 -36.400  1.00 65.52           C
ANISOU   23  CB  ALA A  36     8820   9379   6696    937   -298   1720       C
ATOM     24  N   ALA A  37     -20.792  16.096 -34.010  1.00 61.21           N
ANISOU   24  N   ALA A  37     8184   8550   6523    795   -450   1516       N
ATOM     25  CA  ALA A  37     -21.167  15.786 -32.637  1.00 60.90           C
ANISOU   25  CA  ALA A  37     8093   8387   6658    682   -481   1384       C
ATOM     26  C   ALA A  37     -22.509  15.091 -32.623  1.00 61.32           C
ANISOU   26  C   ALA A  37     8094   8506   6699    730   -629   1265       C
ATOM     27  O   ALA A  37     -22.693  14.087 -31.948  1.00 59.32           O
ANISOU   27  O   ALA A  37     7791   8247   6500    656   -688   1112       O
ATOM     28  CB  ALA A  37     -21.222  17.052 -31.792  1.00 59.79           C
ANISOU   28  CB  ALA A  37     7963   8064   6691    636   -399   1476       C
ATOM     29  N   LEU A  38     -23.451  15.644 -33.379  1.00 63.51           N
ANISOU   29  N   LEU A  38     8377   8843   6910    856   -687   1345       N
ATOM     30  CA  LEU A  38     -24.800  15.100 -33.417  1.00 62.02           C
ANISOU   30  CA  LEU A  38     8123   8719   6724    907   -832   1241       C
ATOM     31  C   LEU A  38     -24.813  13.667 -33.950  1.00 60.23           C
ANISOU   31  C   LEU A  38     7867   8630   6389    915   -945   1086       C
ATOM     32  O   LEU A  38     -25.344  12.763 -33.306  1.00 61.87           O
ANISOU   32  O   LEU A  38     8004   8819   6684    845  -1025    939       O
ATOM     33  CB  LEU A  38     -25.706  15.984 -34.267  1.00 64.49           C
ANISOU   33  CB  LEU A  38     8450   9089   6965   1059   -878   1362       C
ATOM     34  CG  LEU A  38     -27.171  15.553 -34.283  1.00 69.76           C
ANISOU   34  CG  LEU A  38     9032   9820   7654   1116  -1031   1262       C
ATOM     35  CD1 LEU A  38     -27.743  15.498 -32.874  1.00 69.56           C
ANISOU   35  CD1 LEU A  38     8933   9662   7835   1008  -1024   1182       C
ATOM     36  CD2 LEU A  38     -27.984  16.509 -35.141  1.00 73.18           C
ANISOU   36  CD2 LEU A  38     9484  10312   8009   1280  -1073   1393       C
ATOM     37  N   VAL A  39     -24.221  13.465 -35.123  1.00 62.17           N
ANISOU   37  N   VAL A  39     8165   9011   6446   1003   -949   1121       N
ATOM     38  CA  VAL A  39     -24.179  12.143 -35.724  1.00 63.24           C
ANISOU   38  CA  VAL A  39     8282   9279   6467   1029  -1063    964       C
ATOM     39  C   VAL A  39     -23.372  11.212 -34.839  1.00 60.10           C
ANISOU   39  C   VAL A  39     7867   8806   6162    884  -1027    842       C
ATOM     40  O   VAL A  39     -23.821  10.117 -34.500  1.00 58.78           O
ANISOU   40  O   VAL A  39     7643   8639   6050    835  -1132    680       O
ATOM     41  CB  VAL A  39     -23.579  12.181 -37.138  1.00 68.25           C
ANISOU   41  CB  VAL A  39     8986  10083   6862   1167  -1055   1033       C
ATOM     42  CG1 VAL A  39     -23.295  10.774 -37.633  1.00 68.36           C
ANISOU   42  CG1 VAL A  39     8991  10215   6768   1184  -1158    850       C
ATOM     43  CG2 VAL A  39     -24.518  12.911 -38.088  1.00 71.14           C
ANISOU   43  CG2 VAL A  39     9366  10550   7113   1333  -1124   1133       C
ATOM     44  N   GLY A  40     -22.189  11.666 -34.438  1.00 61.34           N
ANISOU   44  N   GLY A  40     8069   8890   6348    815   -879    926       N
ATOM     45  CA  GLY A  40     -21.333  10.886 -33.567  1.00 59.33           C
ANISOU   45  CA  GLY A  40     7802   8564   6178    687   -836    825       C
ATOM     46  C   GLY A  40     -22.028  10.536 -32.271  1.00 52.42           C
ANISOU   46  C   GLY A  40     6863   7566   5490    582   -874    731       C
ATOM     47  O   GLY A  40     -21.893   9.422 -31.760  1.00 53.60           O
ANISOU   47  O   GLY A  40     6981   7698   5687    510   -920    595       O
ATOM     48  N   GLY A  41     -22.794  11.483 -31.743  1.00 49.29           N
ANISOU   48  N   GLY A  41     6447   7086   5197    581   -852    808       N
ATOM     49  CA  GLY A  41     -23.455  11.269 -30.468  1.00 51.40           C
ANISOU   49  CA  GLY A  41     6652   7245   5633    492   -868    738       C
ATOM     50  C   GLY A  41     -24.621  10.307 -30.542  1.00 52.80           C
ANISOU   50  C   GLY A  41     6751   7475   5835    504  -1010    619       C
ATOM     51  O   GLY A  41     -24.792   9.466 -29.663  1.00 53.05           O
ANISOU   51  O   GLY A  41     6732   7452   5974    414  -1031    520       O
ATOM     52  N   VAL A  42     -25.432  10.435 -31.590  1.00 55.73           N
ANISOU   52  N   VAL A  42     7108   7952   6114    617  -1108    633       N
ATOM     53  CA  VAL A  42     -26.579   9.558 -31.758  1.00 54.20           C
ANISOU   53  CA  VAL A  42     6826   7812   5955    631  -1258    513       C
ATOM     54  C   VAL A  42     -26.092   8.137 -31.988  1.00 50.85           C
ANISOU   54  C   VAL A  42     6397   7428   5497    588  -1329    366       C
ATOM     55  O   VAL A  42     -26.622   7.188 -31.415  1.00 55.01           O
ANISOU   55  O   VAL A  42     6848   7912   6141    512  -1399    255       O
ATOM     56  CB  VAL A  42     -27.488  10.024 -32.918  1.00 60.31           C
ANISOU   56  CB  VAL A  42     7588   8707   6622    778  -1362    552       C
ATOM     57  CG1 VAL A  42     -28.569   9.007 -33.198  1.00 59.77           C
ANISOU   57  CG1 VAL A  42     7418   8701   6589    788  -1535    405       C
ATOM     58  CG2 VAL A  42     -28.120  11.370 -32.587  1.00 58.67           C
ANISOU   58  CG2 VAL A  42     7374   8442   6476    823  -1302    688       C
ATOM     59  N   LEU A  43     -25.048   7.995 -32.796  1.00 55.20           N
ANISOU   59  N   LEU A  43     7026   8053   5893    636  -1304    372       N
ATOM     60  CA  LEU A  43     -24.437   6.691 -33.019  1.00 55.00           C
ANISOU   60  CA  LEU A  43     7008   8061   5828    606  -1361    231       C
ATOM     61  C   LEU A  43     -23.812   6.122 -31.743  1.00 56.21           C
ANISOU   61  C   LEU A  43     7151   8085   6122    464  -1285    187       C
ATOM     62  O   LEU A  43     -23.926   4.929 -31.477  1.00 57.45           O
ANISOU   62  O   LEU A  43     7270   8215   6345    408  -1362     56       O
ATOM     63  CB  LEU A  43     -23.382   6.772 -34.118  1.00 57.66           C
ANISOU   63  CB  LEU A  43     7432   8517   5959    701  -1327    262       C
ATOM     64  CG  LEU A  43     -23.916   6.793 -35.548  1.00 64.67           C
ANISOU   64  CG  LEU A  43     8333   9571   6666    861  -1444    245       C
ATOM     65  CD1 LEU A  43     -22.771   6.629 -36.532  1.00 68.20           C
ANISOU   65  CD1 LEU A  43     8862  10144   6908    951  -1402    256       C
ATOM     66  CD2 LEU A  43     -24.956   5.708 -35.753  1.00 65.68           C
ANISOU   66  CD2 LEU A  43     8383   9727   6845    868  -1637     65       C
ATOM     67  N   LEU A  44     -23.144   6.964 -30.960  1.00 52.69           N
ANISOU   67  N   LEU A  44     6740   7555   5724    410  -1140    295       N
ATOM     68  CA  LEU A  44     -22.589   6.508 -29.706  1.00 48.37           C
ANISOU   68  CA  LEU A  44     6184   6895   5301    290  -1072    257       C
ATOM     69  C   LEU A  44     -23.709   6.046 -28.761  1.00 46.95           C
ANISOU   69  C   LEU A  44     5917   6638   5283    223  -1124    205       C
ATOM     70  O   LEU A  44     -23.650   4.954 -28.213  1.00 47.99           O
ANISOU   70  O   LEU A  44     6019   6724   5492    152  -1157    111       O
ATOM     71  CB  LEU A  44     -21.755   7.611 -29.058  1.00 50.72           C
ANISOU   71  CB  LEU A  44     6527   7121   5624    255   -921    374       C
ATOM     72  CG  LEU A  44     -21.117   7.220 -27.728  1.00 49.70           C
ANISOU   72  CG  LEU A  44     6392   6886   5606    145   -852    334       C
ATOM     73  CD1 LEU A  44     -20.213   6.015 -27.922  1.00 49.38           C
ANISOU   73  CD1 LEU A  44     6370   6877   5514    122   -878    234       C
ATOM     74  CD2 LEU A  44     -20.337   8.393 -27.137  1.00 51.25           C
ANISOU   74  CD2 LEU A  44     6627   7011   5834    116   -722    434       C
ATOM     75  N   ILE A  45     -24.722   6.888 -28.570  1.00 45.15           N
ANISOU   75  N   ILE A  45     5647   6396   5112    250  -1124    274       N
ATOM     76  CA  ILE A  45     -25.829   6.569 -27.680  1.00 44.59           C
ANISOU   76  CA  ILE A  45     5482   6266   5194    195  -1157    243       C
ATOM     77  C   ILE A  45     -26.559   5.302 -28.136  1.00 49.62           C
ANISOU   77  C   ILE A  45     6044   6941   5867    184  -1303    120       C
ATOM     78  O   ILE A  45     -26.880   4.426 -27.320  1.00 50.84           O
ANISOU   78  O   ILE A  45     6137   7028   6153     97  -1316     63       O
ATOM     79  CB  ILE A  45     -26.834   7.746 -27.598  1.00 45.31           C
ANISOU   79  CB  ILE A  45     5537   6357   5322    252  -1143    336       C
ATOM     80  CG1 ILE A  45     -26.200   8.923 -26.849  1.00 46.02           C
ANISOU   80  CG1 ILE A  45     5687   6369   5429    241  -1001    439       C
ATOM     81  CG2 ILE A  45     -28.125   7.302 -26.928  1.00 47.24           C
ANISOU   81  CG2 ILE A  45     5661   6575   5712    214  -1196    297       C
ATOM     82  CD1 ILE A  45     -27.048  10.206 -26.833  1.00 47.84           C
ANISOU   82  CD1 ILE A  45     5901   6587   5687    314   -980    535       C
ATOM     83  N   GLY A  46     -26.824   5.201 -29.439  1.00 53.62           N
ANISOU   83  N   GLY A  46     6556   7555   6261    277  -1414     80       N
ATOM     84  CA  GLY A  46     -27.437   3.999 -29.972  1.00 53.57           C
ANISOU   84  CA  GLY A  46     6483   7583   6287    273  -1570    -58       C
ATOM     85  C   GLY A  46     -26.603   2.760 -29.686  1.00 52.77           C
ANISOU   85  C   GLY A  46     6407   7427   6215    198  -1577   -160       C
ATOM     86  O   GLY A  46     -27.129   1.702 -29.308  1.00 53.82           O
ANISOU   86  O   GLY A  46     6465   7499   6485    125  -1653   -252       O
ATOM     87  N   ALA A  47     -25.293   2.880 -29.860  1.00 53.29           N
ANISOU   87  N   ALA A  47     6575   7509   6163    215  -1496   -139       N
ATOM     88  CA  ALA A  47     -24.394   1.732 -29.663  1.00 54.49           C
ANISOU   88  CA  ALA A  47     6759   7618   6325    163  -1502   -236       C
ATOM     89  C   ALA A  47     -24.228   1.346 -28.197  1.00 50.97           C
ANISOU   89  C   ALA A  47     6289   7039   6038     42  -1417   -216       C
ATOM     90  O   ALA A  47     -23.945   0.190 -27.880  1.00 50.34           O
ANISOU   90  O   ALA A  47     6201   6898   6027    -14  -1454   -304       O
ATOM     91  CB  ALA A  47     -23.022   2.011 -30.278  1.00 54.75           C
ANISOU   91  CB  ALA A  47     6897   7722   6184    225  -1433   -214       C
ATOM     92  N   VAL A  48     -24.359   2.310 -27.297  1.00 48.87           N
ANISOU   92  N   VAL A  48     6017   6729   5824     12  -1302   -101       N
ATOM     93  CA  VAL A  48     -24.234   1.981 -25.888  1.00 49.99           C
ANISOU   93  CA  VAL A  48     6136   6761   6095    -85  -1221    -80       C
ATOM     94  C   VAL A  48     -25.488   1.228 -25.427  1.00 49.50           C
ANISOU   94  C   VAL A  48     5964   6647   6197   -142  -1292   -115       C
ATOM     95  O   VAL A  48     -25.388   0.211 -24.732  1.00 47.89           O
ANISOU   95  O   VAL A  48     5736   6363   6095   -217  -1292   -155       O
ATOM     96  CB  VAL A  48     -24.020   3.231 -25.023  1.00 47.60           C
ANISOU   96  CB  VAL A  48     5859   6428   5798    -90  -1085     37       C
ATOM     97  CG1 VAL A  48     -24.130   2.877 -23.558  1.00 48.06           C
ANISOU   97  CG1 VAL A  48     5884   6394   5982   -171  -1015     55       C
ATOM     98  CG2 VAL A  48     -22.661   3.857 -25.325  1.00 49.65           C
ANISOU   98  CG2 VAL A  48     6216   6715   5934    -60  -1006     73       C
ATOM     99  N   LEU A  49     -26.657   1.730 -25.820  1.00 48.15           N
ANISOU   99  N   LEU A  49     5720   6520   6055   -106  -1349    -94       N
ATOM    100  CA  LEU A  49     -27.909   1.128 -25.400  1.00 49.33           C
ANISOU  100  CA  LEU A  49     5742   6627   6372   -162  -1410   -116       C
ATOM    101  C   LEU A  49     -28.024  -0.254 -25.991  1.00 51.08           C
ANISOU  101  C   LEU A  49     5930   6829   6650   -194  -1548   -248       C
ATOM    102  O   LEU A  49     -28.344  -1.213 -25.285  1.00 52.26           O
ANISOU  102  O   LEU A  49     6013   6886   6956   -284  -1556   -271       O
ATOM    103  CB  LEU A  49     -29.107   1.984 -25.834  1.00 52.07           C
ANISOU  103  CB  LEU A  49     6013   7042   6730   -102  -1456    -75       C
ATOM    104  CG  LEU A  49     -29.233   3.377 -25.217  1.00 55.88           C
ANISOU  104  CG  LEU A  49     6514   7530   7189    -65  -1333     50       C
ATOM    105  CD1 LEU A  49     -30.389   4.145 -25.863  1.00 58.03           C
ANISOU  105  CD1 LEU A  49     6715   7877   7457     16  -1402     78       C
ATOM    106  CD2 LEU A  49     -29.416   3.285 -23.700  1.00 53.84           C
ANISOU  106  CD2 LEU A  49     6212   7186   7058   -142  -1217    107       C
ATOM    107  N   ALA A  50     -27.757  -0.358 -27.291  1.00 56.44           N
ANISOU  107  N   ALA A  50     6653   7593   7200   -114  -1656   -333       N
ATOM    108  CA  ALA A  50     -27.898  -1.629 -27.995  1.00 58.68           C
ANISOU  108  CA  ALA A  50     6907   7864   7527   -125  -1811   -485       C
ATOM    109  C   ALA A  50     -27.014  -2.700 -27.379  1.00 59.43           C
ANISOU  109  C   ALA A  50     7046   7852   7682   -199  -1776   -530       C
ATOM    110  O   ALA A  50     -27.498  -3.764 -26.979  1.00 59.84           O
ANISOU  110  O   ALA A  50     7023   7803   7909   -282  -1836   -587       O
ATOM    111  CB  ALA A  50     -27.565  -1.466 -29.463  1.00 59.48           C
ANISOU  111  CB  ALA A  50     7072   8093   7436     -1  -1915   -566       C
ATOM    112  N   GLY A  51     -25.718  -2.412 -27.305  1.00 58.15           N
ANISOU  112  N   GLY A  51     7000   7711   7385   -167  -1679   -499       N
ATOM    113  CA  GLY A  51     -24.756  -3.396 -26.849  1.00 52.51           C
ANISOU  113  CA  GLY A  51     6338   6913   6699   -213  -1654   -549       C
ATOM    114  C   GLY A  51     -24.999  -3.810 -25.415  1.00 50.13           C
ANISOU  114  C   GLY A  51     5989   6484   6574   -321  -1569   -478       C
ATOM    115  O   GLY A  51     -25.014  -4.998 -25.093  1.00 55.68           O
ANISOU  115  O   GLY A  51     6667   7085   7403   -383  -1616   -538       O
ATOM    116  N   ASN A  52     -25.198  -2.832 -24.542  1.00 48.57           N
ANISOU  116  N   ASN A  52     5779   6291   6385   -338  -1444   -349       N
ATOM    117  CA  ASN A  52     -25.319  -3.127 -23.128  1.00 47.59           C
ANISOU  117  CA  ASN A  52     5623   6070   6391   -419  -1344   -269       C
ATOM    118  C   ASN A  52     -26.651  -3.745 -22.727  1.00 50.61           C
ANISOU  118  C   ASN A  52     5872   6385   6972   -492  -1390   -259       C
ATOM    119  O   ASN A  52     -26.686  -4.499 -21.765  1.00 50.62           O
ANISOU  119  O   ASN A  52     5847   6289   7099   -564  -1341   -221       O
ATOM    120  CB  ASN A  52     -25.051  -1.877 -22.313  1.00 47.29           C
ANISOU  120  CB  ASN A  52     5618   6062   6286   -400  -1199   -151       C
ATOM    121  CG  ASN A  52     -23.598  -1.509 -22.327  1.00 43.68           C
ANISOU  121  CG  ASN A  52     5277   5632   5686   -362  -1131   -151       C
ATOM    122  OD1 ASN A  52     -22.797  -2.127 -21.630  1.00 46.43           O
ANISOU  122  OD1 ASN A  52     5666   5923   6050   -393  -1084   -156       O
ATOM    123  ND2 ASN A  52     -23.233  -0.518 -23.136  1.00 44.62           N
ANISOU  123  ND2 ASN A  52     5445   5838   5671   -293  -1125   -141       N
ATOM    124  N   SER A  53     -27.741  -3.443 -23.432  1.00 50.81           N
ANISOU  124  N   SER A  53     5810   6462   7033   -473  -1482   -284       N
ATOM    125  CA ASER A  53     -29.011  -4.122 -23.189  0.48 51.51           C
ANISOU  125  CA ASER A  53     5752   6488   7330   -549  -1544   -289       C
ATOM    126  CA BSER A  53     -28.993  -4.126 -23.139  0.52 52.50           C
ANISOU  126  CA BSER A  53     5879   6611   7457   -551  -1538   -285       C
ATOM    127  C   SER A  53     -28.861  -5.587 -23.529  1.00 50.78           C
ANISOU  127  C   SER A  53     5648   6298   7349   -604  -1659   -405       C
ATOM    128  O   SER A  53     -29.347  -6.462 -22.817  1.00 54.36           O
ANISOU  128  O   SER A  53     6019   6638   7997   -699  -1650   -378       O
ATOM    129  CB ASER A  53     -30.150  -3.515 -24.020  0.48 51.98           C
ANISOU  129  CB ASER A  53     5717   6636   7396   -505  -1642   -314       C
ATOM    130  CB BSER A  53     -30.187  -3.476 -23.856  0.52 54.01           C
ANISOU  130  CB BSER A  53     5969   6888   7664   -512  -1624   -297       C
ATOM    131  OG ASER A  53     -30.467  -2.201 -23.599  0.48 49.71           O
ANISOU  131  OG ASER A  53     5425   6419   7044   -458  -1536   -199       O
ATOM    132  OG BSER A  53     -30.035  -3.486 -25.261  0.52 54.91           O
ANISOU  132  OG BSER A  53     6121   7080   7663   -434  -1769   -419       O
ATOM    133  N   LEU A  54     -28.183  -5.846 -24.643  1.00 51.28           N
ANISOU  133  N   LEU A  54     5792   6404   7289   -539  -1766   -532       N
ATOM    134  CA  LEU A  54     -28.000  -7.211 -25.129  1.00 55.62           C
ANISOU  134  CA  LEU A  54     6340   6863   7929   -570  -1898   -673       C
ATOM    135  C   LEU A  54     -27.139  -8.010 -24.173  1.00 57.26           C
ANISOU  135  C   LEU A  54     6609   6950   8198   -627  -1809   -635       C
ATOM    136  O   LEU A  54     -27.235  -9.234 -24.117  1.00 57.87           O
ANISOU  136  O   LEU A  54     6655   6899   8433   -689  -1885   -704       O
ATOM    137  CB  LEU A  54     -27.380  -7.218 -26.527  1.00 55.81           C
ANISOU  137  CB  LEU A  54     6449   6985   7770   -461  -2020   -819       C
ATOM    138  CG  LEU A  54     -28.357  -6.981 -27.682  1.00 65.65           C
ANISOU  138  CG  LEU A  54     7620   8325   8999   -405  -2181   -915       C
ATOM    139  CD1 LEU A  54     -27.585  -6.730 -28.964  1.00 69.40           C
ANISOU  139  CD1 LEU A  54     8203   8932   9233   -269  -2256  -1019       C
ATOM    140  CD2 LEU A  54     -29.305  -8.161 -27.854  1.00 67.56           C
ANISOU  140  CD2 LEU A  54     7738   8456   9477   -485  -2341  -1032       C
ATOM    141  N   VAL A  55     -26.301  -7.319 -23.419  1.00 55.11           N
ANISOU  141  N   VAL A  55     6421   6711   7806   -603  -1652   -526       N
ATOM    142  CA  VAL A  55     -25.490  -7.990 -22.422  1.00 55.01           C
ANISOU  142  CA  VAL A  55     6465   6598   7837   -644  -1562   -477       C
ATOM    143  C   VAL A  55     -26.375  -8.401 -21.249  1.00 53.54           C
ANISOU  143  C   VAL A  55     6176   6308   7858   -743  -1491   -361       C
ATOM    144  O   VAL A  55     -26.325  -9.551 -20.816  1.00 55.37           O
ANISOU  144  O   VAL A  55     6393   6406   8237   -806  -1508   -366       O
ATOM    145  CB  VAL A  55     -24.311  -7.099 -21.929  1.00 54.77           C
ANISOU  145  CB  VAL A  55     6547   6641   7621   -586  -1423   -404       C
ATOM    146  CG1 VAL A  55     -23.672  -7.689 -20.670  1.00 52.04           C
ANISOU  146  CG1 VAL A  55     6240   6201   7332   -627  -1319   -329       C
ATOM    147  CG2 VAL A  55     -23.267  -6.937 -23.034  1.00 53.13           C
ANISOU  147  CG2 VAL A  55     6439   6520   7228   -496  -1479   -510       C
ATOM    148  N   CYS A  56     -27.189  -7.464 -20.754  1.00 55.94           N
ANISOU  148  N   CYS A  56     6408   6672   8173   -751  -1410   -253       N
ATOM    149  CA  CYS A  56     -28.047  -7.704 -19.590  1.00 58.98           C
ANISOU  149  CA  CYS A  56     6691   6989   8732   -830  -1317   -123       C
ATOM    150  C   CYS A  56     -29.078  -8.800 -19.836  1.00 60.46           C
ANISOU  150  C   CYS A  56     6744   7065   9162   -922  -1425   -163       C
ATOM    151  O   CYS A  56     -29.293  -9.677 -18.996  1.00 62.90           O
ANISOU  151  O   CYS A  56     7005   7254   9640  -1002  -1374    -87       O
ATOM    152  CB  CYS A  56     -28.765  -6.415 -19.188  1.00 63.76           C
ANISOU  152  CB  CYS A  56     7240   7698   9287   -799  -1226    -22       C
ATOM    153  SG  CYS A  56     -27.684  -5.164 -18.455  1.00 61.96           S
ANISOU  153  SG  CYS A  56     7146   7559   8837   -715  -1069     57       S
ATOM    154  N   VAL A  57     -29.717  -8.736 -20.996  1.00 57.59           N
ANISOU  154  N   VAL A  57     6318   6745   8820   -909  -1577   -281       N
ATOM    155  CA  VAL A  57     -30.676  -9.747 -21.422  1.00 60.96           C
ANISOU  155  CA  VAL A  57     6611   7070   9481   -994  -1715   -357       C
ATOM    156  C   VAL A  57     -30.017 -11.117 -21.544  1.00 61.19           C
ANISOU  156  C   VAL A  57     6694   6947   9608  -1037  -1792   -447       C
ATOM    157  O   VAL A  57     -30.619 -12.135 -21.192  1.00 62.02           O
ANISOU  157  O   VAL A  57     6700   6903   9962  -1141  -1824   -431       O
ATOM    158  CB  VAL A  57     -31.313  -9.377 -22.777  1.00 62.42           C
ANISOU  158  CB  VAL A  57     6739   7350   9627   -944  -1889   -499       C
ATOM    159  CG1 VAL A  57     -32.221 -10.493 -23.270  1.00 66.08           C
ANISOU  159  CG1 VAL A  57     7064   7699  10342  -1033  -2057   -609       C
ATOM    160  CG2 VAL A  57     -32.080  -8.076 -22.655  1.00 63.39           C
ANISOU  160  CG2 VAL A  57     6796   7609   9682   -902  -1822   -405       C
ATOM    161  N   SER A  58     -28.781 -11.143 -22.043  1.00 61.00           N
ANISOU  161  N   SER A  58     6824   6956   9397   -954  -1818   -537       N
ATOM    162  CA ASER A  58     -28.074 -12.401 -22.243  0.64 58.93           C
ANISOU  162  CA ASER A  58     6626   6559   9206   -971  -1898   -640       C
ATOM    163  CA BSER A  58     -28.071 -12.400 -22.244  0.36 60.04           C
ANISOU  163  CA BSER A  58     6767   6699   9346   -971  -1898   -640       C
ATOM    164  C   SER A  58     -27.733 -13.046 -20.910  1.00 61.35           C
ANISOU  164  C   SER A  58     6950   6732   9628  -1037  -1761   -496       C
ATOM    165  O   SER A  58     -27.828 -14.269 -20.756  1.00 64.65           O
ANISOU  165  O   SER A  58     7339   6977  10246  -1108  -1818   -523       O
ATOM    166  CB ASER A  58     -26.805 -12.190 -23.070  0.64 57.05           C
ANISOU  166  CB ASER A  58     6542   6411   8723   -852  -1941   -760       C
ATOM    167  CB BSER A  58     -26.796 -12.186 -23.058  0.36 58.91           C
ANISOU  167  CB BSER A  58     6779   6647   8958   -852  -1939   -758       C
ATOM    168  OG ASER A  58     -27.133 -11.842 -24.403  0.64 54.33           O
ANISOU  168  OG ASER A  58     6183   6176   8286   -784  -2089   -906       O
ATOM    169  OG BSER A  58     -25.867 -11.399 -22.337  0.36 56.12           O
ANISOU  169  OG BSER A  58     6525   6371   8426   -802  -1773   -641       O
ATOM    170  N   VAL A  59     -27.334 -12.231 -19.940  1.00 58.61           N
ANISOU  170  N   VAL A  59     6653   6462   9155  -1008  -1583   -343       N
ATOM    171  CA  VAL A  59     -27.037 -12.798 -18.631  1.00 60.37           C
ANISOU  171  CA  VAL A  59     6894   6579   9465  -1054  -1449   -196       C
ATOM    172  C   VAL A  59     -28.353 -13.318 -18.047  1.00 63.87           C
ANISOU  172  C   VAL A  59     7174   6918  10176  -1170  -1426    -89       C
ATOM    173  O   VAL A  59     -28.390 -14.384 -17.446  1.00 63.05           O
ANISOU  173  O   VAL A  59     7048   6654  10253  -1240  -1403    -25       O
ATOM    174  CB  VAL A  59     -26.375 -11.787 -17.691  1.00 56.93           C
ANISOU  174  CB  VAL A  59     6540   6258   8834   -989  -1274    -68       C
ATOM    175  CG1 VAL A  59     -26.270 -12.352 -16.283  1.00 55.57           C
ANISOU  175  CG1 VAL A  59     6369   5993   8753  -1028  -1136     97       C
ATOM    176  CG2 VAL A  59     -24.979 -11.406 -18.209  1.00 56.12           C
ANISOU  176  CG2 VAL A  59     6587   6237   8498   -888  -1292   -166       C
ATOM    177  N   ALA A  60     -29.434 -12.577 -18.278  1.00 65.21           N
ANISOU  177  N   ALA A  60     7224   7176  10378  -1188  -1435    -70       N
ATOM    178  CA  ALA A  60     -30.771 -12.963 -17.822  1.00 66.97           C
ANISOU  178  CA  ALA A  60     7265   7323  10858  -1297  -1414     28       C
ATOM    179  C   ALA A  60     -31.336 -14.232 -18.481  1.00 68.07           C
ANISOU  179  C   ALA A  60     7307   7291  11266  -1396  -1583    -84       C
ATOM    180  O   ALA A  60     -32.019 -15.021 -17.829  1.00 72.51           O
ANISOU  180  O   ALA A  60     7755   7715  12082  -1506  -1541     23       O
ATOM    181  CB  ALA A  60     -31.740 -11.798 -18.038  1.00 68.19           C
ANISOU  181  CB  ALA A  60     7315   7629  10965  -1274  -1400     53       C
ATOM    182  N   THR A  61     -31.074 -14.424 -19.771  1.00 64.36           N
ANISOU  182  N   THR A  61     6879   6830  10746  -1356  -1773   -298       N
ATOM    183  CA  THR A  61     -31.679 -15.535 -20.506  1.00 74.98           C
ANISOU  183  CA  THR A  61     8124   8023  12342  -1440  -1962   -439       C
ATOM    184  C   THR A  61     -30.834 -16.820 -20.487  1.00 77.98           C
ANISOU  184  C   THR A  61     8599   8213  12816  -1461  -2017   -506       C
ATOM    185  O   THR A  61     -31.377 -17.916 -20.597  1.00 80.81           O
ANISOU  185  O   THR A  61     8863   8383  13458  -1564  -2118   -553       O
ATOM    186  CB  THR A  61     -31.944 -15.171 -21.996  1.00 75.80           C
ANISOU  186  CB  THR A  61     8213   8234  12354  -1374  -2168   -661       C
ATOM    187  OG1 THR A  61     -30.713 -14.823 -22.634  1.00 71.93           O
ANISOU  187  OG1 THR A  61     7906   7844  11580  -1242  -2197   -770       O
ATOM    188  CG2 THR A  61     -32.905 -14.006 -22.131  1.00 77.67           C
ANISOU  188  CG2 THR A  61     8340   8639  12534  -1353  -2143   -609       C
ATOM    189  N   GLU A  62     -29.513 -16.682 -20.362  1.00 73.03           N
ANISOU  189  N   GLU A  62     8153   7631  11963  -1362  -1957   -515       N
ATOM    190  CA  GLU A  62     -28.604 -17.814 -20.555  1.00 69.31           C
ANISOU  190  CA  GLU A  62     7788   7006  11540  -1348  -2034   -616       C
ATOM    191  C   GLU A  62     -27.955 -18.264 -19.252  1.00 71.67           C
ANISOU  191  C   GLU A  62     8158   7206  11869  -1366  -1863   -430       C
ATOM    192  O   GLU A  62     -27.147 -17.535 -18.667  1.00 71.12           O
ANISOU  192  O   GLU A  62     8192   7259  11569  -1285  -1722   -335       O
ATOM    193  CB  GLU A  62     -27.514 -17.456 -21.570  1.00 64.00           C
ANISOU  193  CB  GLU A  62     7266   6462  10591  -1207  -2123   -797       C
ATOM    194  N   ARG A  63     -28.299 -19.475 -18.818  1.00 76.78           N
ANISOU  194  N   ARG A  63     8746   7626  12802  -1468  -1881   -380       N
ATOM    195  CA  ARG A  63     -27.802 -20.033 -17.560  1.00 72.30           C
ANISOU  195  CA  ARG A  63     8234   6945  12292  -1487  -1723   -186       C
ATOM    196  C   ARG A  63     -26.271 -20.107 -17.498  1.00 66.12           C
ANISOU  196  C   ARG A  63     7646   6196  11281  -1363  -1699   -233       C
ATOM    197  O   ARG A  63     -25.663 -19.888 -16.438  1.00 63.30           O
ANISOU  197  O   ARG A  63     7362   5877  10812  -1321  -1533    -67       O
ATOM    198  CB  ARG A  63     -28.400 -21.426 -17.334  1.00 70.15           C
ANISOU  198  CB  ARG A  63     7869   6396  12387  -1616  -1780   -151       C
ATOM    199  N   ALA A  64     -25.639 -20.399 -18.631  1.00 66.03           N
ANISOU  199  N   ALA A  64     7714   6184  11192  -1294  -1865   -464       N
ATOM    200  CA  ALA A  64     -24.183 -20.466 -18.671  1.00 67.36           C
ANISOU  200  CA  ALA A  64     8051   6396  11147  -1171  -1849   -524       C
ATOM    201  C   ALA A  64     -23.548 -19.114 -18.330  1.00 69.73           C
ANISOU  201  C   ALA A  64     8421   6937  11136  -1078  -1711   -448       C
ATOM    202  O   ALA A  64     -22.377 -19.060 -17.988  1.00 61.31           O
ANISOU  202  O   ALA A  64     7477   5916   9905   -990  -1647   -433       O
ATOM    203  CB  ALA A  64     -23.707 -20.944 -20.036  1.00 62.30           C
ANISOU  203  CB  ALA A  64     7468   5737  10466  -1103  -2050   -793       C
ATOM    204  N   LEU A  65     -24.319 -18.031 -18.403  1.00 67.40           N
ANISOU  204  N   LEU A  65     8045   6789  10774  -1098  -1668   -402       N
ATOM    205  CA  LEU A  65     -23.765 -16.701 -18.154  1.00 63.59           C
ANISOU  205  CA  LEU A  65     7624   6520  10016  -1014  -1551   -344       C
ATOM    206  C   LEU A  65     -24.043 -16.187 -16.751  1.00 65.93           C
ANISOU  206  C   LEU A  65     7891   6850  10307  -1041  -1359   -116       C
ATOM    207  O   LEU A  65     -23.569 -15.113 -16.365  1.00 59.21           O
ANISOU  207  O   LEU A  65     7093   6158   9248   -974  -1255    -60       O
ATOM    208  CB  LEU A  65     -24.317 -15.701 -19.162  1.00 64.28           C
ANISOU  208  CB  LEU A  65     7662   6764   9997   -991  -1624   -443       C
ATOM    209  CG  LEU A  65     -23.772 -15.904 -20.568  1.00 63.25           C
ANISOU  209  CG  LEU A  65     7594   6673   9767   -916  -1790   -669       C
ATOM    210  CD1 LEU A  65     -24.477 -14.970 -21.542  1.00 62.00           C
ANISOU  210  CD1 LEU A  65     7375   6663   9520   -892  -1864   -746       C
ATOM    211  CD2 LEU A  65     -22.258 -15.727 -20.578  1.00 59.59           C
ANISOU  211  CD2 LEU A  65     7277   6285   9079   -806  -1741   -703       C
ATOM    212  N   GLN A  66     -24.820 -16.939 -15.983  1.00 64.26           N
ANISOU  212  N   GLN A  66     7593   6493  10329  -1136  -1311     17       N
ATOM    213  CA  GLN A  66     -25.175 -16.467 -14.656  1.00 66.22           C
ANISOU  213  CA  GLN A  66     7806   6789  10567  -1150  -1124    238       C
ATOM    214  C   GLN A  66     -24.114 -16.906 -13.655  1.00 68.22           C
ANISOU  214  C   GLN A  66     8176   7001  10743  -1091  -1021    340       C
ATOM    215  O   GLN A  66     -24.270 -17.901 -12.950  1.00 75.53           O
ANISOU  215  O   GLN A  66     9085   7771  11841  -1139   -977    458       O
ATOM    216  CB  GLN A  66     -26.575 -16.959 -14.280  1.00 70.42           C
ANISOU  216  CB  GLN A  66     8173   7210  11374  -1275  -1099    357       C
ATOM    217  CG  GLN A  66     -27.656 -16.344 -15.153  1.00 73.61           C
ANISOU  217  CG  GLN A  66     8449   7688  11830  -1319  -1189    269       C
ATOM    218  CD  GLN A  66     -28.864 -17.231 -15.328  1.00 75.90           C
ANISOU  218  CD  GLN A  66     8575   7816  12448  -1454  -1260    285       C
ATOM    219  OE1 GLN A  66     -29.071 -18.163 -14.562  1.00 74.15           O
ANISOU  219  OE1 GLN A  66     8315   7434  12426  -1526  -1195    419       O
ATOM    220  NE2 GLN A  66     -29.681 -16.935 -16.335  1.00 76.12           N
ANISOU  220  NE2 GLN A  66     8498   7885  12538  -1487  -1395    153       N
ATOM    221  N   THR A  67     -23.014 -16.159 -13.632  1.00 66.40           N
ANISOU  221  N   THR A  67     8061   6911  10255   -984   -989    291       N
ATOM    222  CA  THR A  67     -21.885 -16.476 -12.776  1.00 64.59           C
ANISOU  222  CA  THR A  67     7947   6672   9923   -909   -910    359       C
ATOM    223  C   THR A  67     -21.589 -15.307 -11.839  1.00 63.09           C
ANISOU  223  C   THR A  67     7789   6655   9526   -840   -765    465       C
ATOM    224  O   THR A  67     -22.086 -14.189 -12.058  1.00 62.11           O
ANISOU  224  O   THR A  67     7617   6662   9318   -840   -742    451       O
ATOM    225  CB  THR A  67     -20.633 -16.813 -13.610  1.00 61.83           C
ANISOU  225  CB  THR A  67     7710   6318   9466   -833  -1021    181       C
ATOM    226  OG1 THR A  67     -20.213 -15.658 -14.343  1.00 59.16           O
ANISOU  226  OG1 THR A  67     7400   6158   8920   -775  -1047     66       O
ATOM    227  CG2 THR A  67     -20.914 -17.970 -14.576  1.00 64.49           C
ANISOU  227  CG2 THR A  67     8022   6482  10001   -887  -1180     49       C
ATOM    228  N   PRO A  68     -20.816 -15.564 -10.767  1.00 66.26           N
ANISOU  228  N   PRO A  68     8269   7056   9851   -776   -670    569       N
ATOM    229  CA  PRO A  68     -20.354 -14.511  -9.855  1.00 65.17           C
ANISOU  229  CA  PRO A  68     8177   7082   9504   -693   -551    641       C
ATOM    230  C   PRO A  68     -19.694 -13.344 -10.577  1.00 60.07           C
ANISOU  230  C   PRO A  68     7574   6586   8663   -639   -595    495       C
ATOM    231  O   PRO A  68     -19.990 -12.174 -10.289  1.00 56.72           O
ANISOU  231  O   PRO A  68     7126   6291   8133   -619   -529    523       O
ATOM    232  CB  PRO A  68     -19.341 -15.248  -8.977  1.00 65.82           C
ANISOU  232  CB  PRO A  68     8356   7116   9537   -619   -506    709       C
ATOM    233  CG  PRO A  68     -19.903 -16.624  -8.892  1.00 66.83           C
ANISOU  233  CG  PRO A  68     8445   7042   9904   -692   -526    791       C
ATOM    234  CD  PRO A  68     -20.546 -16.908 -10.222  1.00 65.39           C
ANISOU  234  CD  PRO A  68     8193   6775   9877   -783   -663    652       C
ATOM    235  N   THR A  69     -18.810 -13.658 -11.518  1.00 55.83           N
ANISOU  235  N   THR A  69     7099   6031   8084   -612   -703    343       N
ATOM    236  CA  THR A  69     -18.138 -12.617 -12.286  1.00 54.54           C
ANISOU  236  CA  THR A  69     6971   6004   7746   -563   -741    215       C
ATOM    237  C   THR A  69     -19.133 -11.788 -13.085  1.00 56.17           C
ANISOU  237  C   THR A  69     7099   6270   7972   -612   -773    176       C
ATOM    238  O   THR A  69     -19.017 -10.559 -13.172  1.00 53.10           O
ANISOU  238  O   THR A  69     6715   6011   7450   -581   -736    162       O
ATOM    239  CB  THR A  69     -17.089 -13.216 -13.243  1.00 55.53           C
ANISOU  239  CB  THR A  69     7164   6101   7834   -522   -849     62       C
ATOM    240  OG1 THR A  69     -16.114 -13.946 -12.474  1.00 60.17           O
ANISOU  240  OG1 THR A  69     7825   6640   8397   -464   -820     98       O
ATOM    241  CG2 THR A  69     -16.390 -12.109 -14.049  1.00 51.79           C
ANISOU  241  CG2 THR A  69     6719   5777   7182   -473   -870    -49       C
ATOM    242  N   ASN A  70     -20.131 -12.448 -13.657  1.00 52.64           N
ANISOU  242  N   ASN A  70     6576   5725   7700   -688   -845    160       N
ATOM    243  CA  ASN A  70     -21.003 -11.746 -14.579  1.00 54.59           C
ANISOU  243  CA  ASN A  70     6750   6033   7960   -722   -903     99       C
ATOM    244  C   ASN A  70     -22.006 -10.854 -13.861  1.00 51.57           C
ANISOU  244  C   ASN A  70     6289   5718   7589   -745   -800    225       C
ATOM    245  O   ASN A  70     -22.598  -9.980 -14.479  1.00 54.09           O
ANISOU  245  O   ASN A  70     6558   6118   7874   -749   -826    188       O
ATOM    246  CB  ASN A  70     -21.681 -12.740 -15.516  1.00 55.30           C
ANISOU  246  CB  ASN A  70     6779   6002   8229   -786  -1039     10       C
ATOM    247  CG  ASN A  70     -20.751 -13.181 -16.633  1.00 54.05           C
ANISOU  247  CG  ASN A  70     6698   5838   8001   -735  -1162   -164       C
ATOM    248  OD1 ASN A  70     -19.606 -12.723 -16.713  1.00 58.31           O
ANISOU  248  OD1 ASN A  70     7326   6468   8360   -656  -1136   -206       O
ATOM    249  ND2 ASN A  70     -21.214 -14.085 -17.472  1.00 55.27           N
ANISOU  249  ND2 ASN A  70     6814   5886   8298   -775  -1296   -270       N
ATOM    250  N   SER A  71     -22.154 -11.040 -12.554  1.00 51.91           N
ANISOU  250  N   SER A  71     6323   5737   7663   -747   -681    373       N
ATOM    251  CA ASER A  71     -22.932 -10.110 -11.748  0.45 51.70           C
ANISOU  251  CA ASER A  71     6238   5799   7609   -741   -566    489       C
ATOM    252  CA BSER A  71     -22.921 -10.100 -11.745  0.55 51.64           C
ANISOU  252  CA BSER A  71     6230   5791   7598   -740   -565    489       C
ATOM    253  C   SER A  71     -22.314  -8.715 -11.837  1.00 49.18           C
ANISOU  253  C   SER A  71     5979   5624   7084   -665   -538    435       C
ATOM    254  O   SER A  71     -23.020  -7.713 -11.964  1.00 49.30           O
ANISOU  254  O   SER A  71     5939   5718   7072   -661   -514    447       O
ATOM    255  CB ASER A  71     -22.994 -10.568 -10.294  0.45 54.17           C
ANISOU  255  CB ASER A  71     6552   6080   7951   -728   -436    655       C
ATOM    256  CB BSER A  71     -22.979 -10.541 -10.287  0.55 54.08           C
ANISOU  256  CB BSER A  71     6542   6071   7934   -726   -435    654       C
ATOM    257  OG ASER A  71     -21.736 -10.392  -9.661  0.45 55.75           O
ANISOU  257  OG ASER A  71     6868   6331   7984   -641   -392    650       O
ATOM    258  OG BSER A  71     -23.932 -11.556 -10.100  0.55 57.34           O
ANISOU  258  OG BSER A  71     6861   6361   8564   -810   -428    748       O
ATOM    259  N   PHE A  72     -20.988  -8.658 -11.768  1.00 46.61           N
ANISOU  259  N   PHE A  72     5759   5326   6625   -604   -543    377       N
ATOM    260  CA  PHE A  72     -20.276  -7.398 -11.938  1.00 46.31           C
ANISOU  260  CA  PHE A  72     5775   5405   6415   -543   -527    317       C
ATOM    261  C   PHE A  72     -20.365  -6.881 -13.361  1.00 43.34           C
ANISOU  261  C   PHE A  72     5386   5066   6014   -555   -622    206       C
ATOM    262  O   PHE A  72     -20.354  -5.682 -13.607  1.00 40.59           O
ANISOU  262  O   PHE A  72     5043   4805   5574   -526   -603    188       O
ATOM    263  CB  PHE A  72     -18.803  -7.569 -11.579  1.00 47.27           C
ANISOU  263  CB  PHE A  72     5996   5542   6420   -483   -519    276       C
ATOM    264  CG  PHE A  72     -18.565  -7.914 -10.146  1.00 45.94           C
ANISOU  264  CG  PHE A  72     5856   5366   6234   -444   -427    381       C
ATOM    265  CD1 PHE A  72     -18.679  -6.947  -9.165  1.00 44.62           C
ANISOU  265  CD1 PHE A  72     5690   5287   5976   -396   -334    441       C
ATOM    266  CD2 PHE A  72     -18.205  -9.198  -9.787  1.00 43.42           C
ANISOU  266  CD2 PHE A  72     5565   4952   5979   -445   -438    416       C
ATOM    267  CE1 PHE A  72     -18.460  -7.263  -7.844  1.00 46.24           C
ANISOU  267  CE1 PHE A  72     5925   5503   6142   -342   -251    536       C
ATOM    268  CE2 PHE A  72     -17.978  -9.518  -8.472  1.00 44.75           C
ANISOU  268  CE2 PHE A  72     5764   5123   6116   -395   -351    525       C
ATOM    269  CZ  PHE A  72     -18.103  -8.561  -7.493  1.00 44.30           C
ANISOU  269  CZ  PHE A  72     5708   5170   5953   -340   -257    585       C
ATOM    270  N   ILE A  73     -20.402  -7.791 -14.314  1.00 45.76           N
ANISOU  270  N   ILE A  73     5685   5305   6398   -587   -728    127       N
ATOM    271  CA  ILE A  73     -20.495  -7.391 -15.705  1.00 48.33           C
ANISOU  271  CA  ILE A  73     6002   5676   6684   -582   -824     20       C
ATOM    272  C   ILE A  73     -21.859  -6.741 -15.948  1.00 48.72           C
ANISOU  272  C   ILE A  73     5955   5757   6797   -614   -828     59       C
ATOM    273  O   ILE A  73     -21.981  -5.748 -16.686  1.00 48.36           O
ANISOU  273  O   ILE A  73     5908   5797   6668   -584   -850     23       O
ATOM    274  CB  ILE A  73     -20.246  -8.604 -16.626  1.00 52.65           C
ANISOU  274  CB  ILE A  73     6563   6144   7297   -597   -946    -88       C
ATOM    275  CG1 ILE A  73     -18.736  -8.836 -16.730  1.00 55.59           C
ANISOU  275  CG1 ILE A  73     7036   6536   7550   -536   -948   -155       C
ATOM    276  CG2 ILE A  73     -20.793  -8.372 -18.003  1.00 53.29           C
ANISOU  276  CG2 ILE A  73     6607   6266   7375   -596  -1056   -187       C
ATOM    277  CD1 ILE A  73     -18.354  -9.923 -17.722  1.00 63.99           C
ANISOU  277  CD1 ILE A  73     8125   7539   8648   -524  -1070   -282       C
ATOM    278  N   VAL A  74     -22.882  -7.253 -15.280  1.00 44.60           N
ANISOU  278  N   VAL A  74     5350   5170   6425   -670   -796    146       N
ATOM    279  CA  VAL A  74     -24.199  -6.628 -15.387  1.00 45.89           C
ANISOU  279  CA  VAL A  74     5408   5371   6656   -695   -790    191       C
ATOM    280  C   VAL A  74     -24.176  -5.233 -14.755  1.00 46.55           C
ANISOU  280  C   VAL A  74     5510   5558   6619   -639   -683    255       C
ATOM    281  O   VAL A  74     -24.712  -4.292 -15.319  1.00 45.63           O
ANISOU  281  O   VAL A  74     5360   5509   6468   -618   -703    239       O
ATOM    282  CB  VAL A  74     -25.293  -7.491 -14.746  1.00 47.92           C
ANISOU  282  CB  VAL A  74     5556   5539   7113   -771   -764    284       C
ATOM    283  CG1 VAL A  74     -26.583  -6.680 -14.560  1.00 49.72           C
ANISOU  283  CG1 VAL A  74     5669   5829   7392   -781   -720    355       C
ATOM    284  CG2 VAL A  74     -25.561  -8.706 -15.615  1.00 49.88           C
ANISOU  284  CG2 VAL A  74     5763   5677   7511   -834   -900    196       C
ATOM    285  N   SER A  75     -23.537  -5.108 -13.594  1.00 47.15           N
ANISOU  285  N   SER A  75     5643   5643   6631   -607   -578    321       N
ATOM    286  CA  SER A  75     -23.349  -3.811 -12.941  1.00 44.63           C
ANISOU  286  CA  SER A  75     5354   5410   6192   -545   -488    357       C
ATOM    287  C   SER A  75     -22.649  -2.775 -13.845  1.00 41.59           C
ANISOU  287  C   SER A  75     5031   5089   5682   -503   -531    271       C
ATOM    288  O   SER A  75     -23.080  -1.618 -13.944  1.00 40.64           O
ANISOU  288  O   SER A  75     4893   5026   5522   -472   -507    284       O
ATOM    289  CB  SER A  75     -22.547  -3.993 -11.651  1.00 45.31           C
ANISOU  289  CB  SER A  75     5506   5497   6214   -506   -396    410       C
ATOM    290  OG  SER A  75     -22.366  -2.760 -10.977  1.00 43.80           O
ANISOU  290  OG  SER A  75     5344   5385   5914   -442   -321    427       O
ATOM    291  N   LEU A  76     -21.566  -3.191 -14.489  1.00 42.76           N
ANISOU  291  N   LEU A  76     5251   5225   5773   -498   -590    190       N
ATOM    292  CA  LEU A  76     -20.890  -2.376 -15.501  1.00 43.02           C
ANISOU  292  CA  LEU A  76     5332   5315   5698   -464   -631    118       C
ATOM    293  C   LEU A  76     -21.807  -2.011 -16.667  1.00 42.02           C
ANISOU  293  C   LEU A  76     5151   5218   5596   -469   -705     93       C
ATOM    294  O   LEU A  76     -21.720  -0.923 -17.216  1.00 44.58           O
ANISOU  294  O   LEU A  76     5494   5602   5844   -433   -702     87       O
ATOM    295  CB  LEU A  76     -19.663  -3.108 -16.046  1.00 42.64           C
ANISOU  295  CB  LEU A  76     5352   5253   5596   -456   -682     37       C
ATOM    296  CG  LEU A  76     -18.484  -3.198 -15.092  1.00 47.75           C
ANISOU  296  CG  LEU A  76     6063   5898   6181   -430   -619     44       C
ATOM    297  CD1 LEU A  76     -17.433  -4.176 -15.635  1.00 48.76           C
ANISOU  297  CD1 LEU A  76     6241   6003   6282   -421   -678    -36       C
ATOM    298  CD2 LEU A  76     -17.863  -1.811 -14.878  1.00 44.20           C
ANISOU  298  CD2 LEU A  76     5649   5515   5632   -393   -561     47       C
ATOM    299  N   ALA A  77     -22.687  -2.921 -17.049  1.00 43.60           N
ANISOU  299  N   ALA A  77     5282   5373   5911   -512   -777     79       N
ATOM    300  CA  ALA A  77     -23.611  -2.647 -18.144  1.00 43.34           C
ANISOU  300  CA  ALA A  77     5188   5375   5904   -510   -863     44       C
ATOM    301  C   ALA A  77     -24.631  -1.598 -17.712  1.00 44.72           C
ANISOU  301  C   ALA A  77     5298   5591   6103   -496   -805    125       C
ATOM    302  O   ALA A  77     -24.959  -0.690 -18.467  1.00 46.19           O
ANISOU  302  O   ALA A  77     5477   5839   6235   -455   -835    115       O
ATOM    303  CB  ALA A  77     -24.298  -3.907 -18.586  1.00 46.25           C
ANISOU  303  CB  ALA A  77     5488   5677   6410   -565   -964     -4       C
ATOM    304  N   ALA A  78     -25.128  -1.734 -16.489  1.00 44.36           N
ANISOU  304  N   ALA A  78     5205   5515   6134   -520   -718    208       N
ATOM    305  CA  ALA A  78     -26.027  -0.745 -15.919  1.00 44.59           C
ANISOU  305  CA  ALA A  78     5176   5588   6178   -493   -646    283       C
ATOM    306  C   ALA A  78     -25.390   0.637 -15.938  1.00 47.88           C
ANISOU  306  C   ALA A  78     5671   6059   6461   -424   -600    281       C
ATOM    307  O   ALA A  78     -26.039   1.603 -16.345  1.00 48.57           O
ANISOU  307  O   ALA A  78     5728   6190   6537   -386   -608    296       O
ATOM    308  CB  ALA A  78     -26.420  -1.132 -14.489  1.00 45.31           C
ANISOU  308  CB  ALA A  78     5223   5652   6340   -511   -540    377       C
ATOM    309  N   ALA A  79     -24.128   0.735 -15.502  1.00 46.20           N
ANISOU  309  N   ALA A  79     5555   5838   6160   -409   -556    262       N
ATOM    310  CA  ALA A  79     -23.451   2.029 -15.432  1.00 45.29           C
ANISOU  310  CA  ALA A  79     5509   5756   5944   -356   -511    258       C
ATOM    311  C   ALA A  79     -23.409   2.647 -16.816  1.00 43.70           C
ANISOU  311  C   ALA A  79     5323   5588   5693   -334   -580    225       C
ATOM    312  O   ALA A  79     -23.586   3.860 -16.979  1.00 45.52           O
ANISOU  312  O   ALA A  79     5564   5842   5890   -291   -555    250       O
ATOM    313  CB  ALA A  79     -22.028   1.895 -14.860  1.00 44.31           C
ANISOU  313  CB  ALA A  79     5472   5617   5746   -352   -472    228       C
ATOM    314  N   ASP A  80     -23.206   1.802 -17.821  1.00 46.37           N
ANISOU  314  N   ASP A  80     5664   5928   6027   -356   -667    170       N
ATOM    315  CA  ASP A  80     -23.103   2.295 -19.183  1.00 46.28           C
ANISOU  315  CA  ASP A  80     5673   5965   5944   -321   -733    140       C
ATOM    316  C   ASP A  80     -24.482   2.672 -19.746  1.00 48.58           C
ANISOU  316  C   ASP A  80     5885   6289   6285   -299   -786    163       C
ATOM    317  O   ASP A  80     -24.620   3.667 -20.452  1.00 47.45           O
ANISOU  317  O   ASP A  80     5757   6190   6082   -246   -797    185       O
ATOM    318  CB  ASP A  80     -22.412   1.253 -20.065  1.00 49.42           C
ANISOU  318  CB  ASP A  80     6105   6369   6305   -332   -812     60       C
ATOM    319  CG  ASP A  80     -20.905   1.147 -19.779  1.00 53.88           C
ANISOU  319  CG  ASP A  80     6752   6925   6794   -332   -763     36       C
ATOM    320  OD1 ASP A  80     -20.299   2.124 -19.274  1.00 59.89           O
ANISOU  320  OD1 ASP A  80     7552   7692   7512   -316   -683     75       O
ATOM    321  OD2 ASP A  80     -20.327   0.083 -20.076  1.00 51.69           O
ANISOU  321  OD2 ASP A  80     6496   6634   6509   -345   -810    -28       O
ATOM    322  N   LEU A  81     -25.503   1.889 -19.422  1.00 44.23           N
ANISOU  322  N   LEU A  81     5242   5714   5850   -339   -818    165       N
ATOM    323  CA  LEU A  81     -26.841   2.219 -19.874  1.00 46.47           C
ANISOU  323  CA  LEU A  81     5430   6032   6194   -320   -871    184       C
ATOM    324  C   LEU A  81     -27.291   3.543 -19.271  1.00 46.93           C
ANISOU  324  C   LEU A  81     5479   6110   6242   -270   -785    260       C
ATOM    325  O   LEU A  81     -27.905   4.354 -19.954  1.00 46.26           O
ANISOU  325  O   LEU A  81     5371   6071   6136   -214   -821    277       O
ATOM    326  CB  LEU A  81     -27.828   1.103 -19.517  1.00 48.91           C
ANISOU  326  CB  LEU A  81     5625   6303   6657   -385   -910    179       C
ATOM    327  CG  LEU A  81     -27.720  -0.182 -20.357  1.00 51.34           C
ANISOU  327  CG  LEU A  81     5919   6583   7007   -428  -1033     84       C
ATOM    328  CD1 LEU A  81     -28.548  -1.291 -19.721  1.00 52.41           C
ANISOU  328  CD1 LEU A  81     5944   6646   7323   -511  -1044     98       C
ATOM    329  CD2 LEU A  81     -28.159   0.047 -21.813  1.00 49.82           C
ANISOU  329  CD2 LEU A  81     5706   6458   6764   -377  -1164     16       C
ATOM    330  N   LEU A  82     -26.980   3.758 -17.992  1.00 44.11           N
ANISOU  330  N   LEU A  82     5144   5721   5895   -278   -676    302       N
ATOM    331  CA  LEU A  82     -27.369   4.977 -17.296  1.00 44.76           C
ANISOU  331  CA  LEU A  82     5222   5814   5970   -222   -595    359       C
ATOM    332  C   LEU A  82     -26.656   6.197 -17.888  1.00 45.09           C
ANISOU  332  C   LEU A  82     5355   5864   5915   -167   -589    358       C
ATOM    333  O   LEU A  82     -27.225   7.285 -17.970  1.00 45.57           O
ANISOU  333  O   LEU A  82     5403   5938   5975   -107   -573    396       O
ATOM    334  CB  LEU A  82     -27.077   4.852 -15.801  1.00 46.58           C
ANISOU  334  CB  LEU A  82     5467   6018   6215   -232   -489    387       C
ATOM    335  CG  LEU A  82     -28.067   3.980 -15.034  1.00 50.18           C
ANISOU  335  CG  LEU A  82     5814   6472   6779   -268   -459    430       C
ATOM    336  CD1 LEU A  82     -27.602   3.727 -13.584  1.00 51.82           C
ANISOU  336  CD1 LEU A  82     6054   6665   6971   -266   -353    463       C
ATOM    337  CD2 LEU A  82     -29.470   4.599 -15.051  1.00 54.05           C
ANISOU  337  CD2 LEU A  82     6196   7004   7335   -227   -454    476       C
ATOM    338  N   LEU A  83     -25.419   5.999 -18.326  1.00 41.04           N
ANISOU  338  N   LEU A  83     4927   5340   5326   -185   -600    321       N
ATOM    339  CA  LEU A  83     -24.662   7.054 -18.973  1.00 42.61           C
ANISOU  339  CA  LEU A  83     5204   5541   5444   -145   -590    333       C
ATOM    340  C   LEU A  83     -25.365   7.485 -20.240  1.00 44.87           C
ANISOU  340  C   LEU A  83     5467   5877   5706    -95   -662    354       C
ATOM    341  O   LEU A  83     -25.555   8.673 -20.494  1.00 45.27           O
ANISOU  341  O   LEU A  83     5537   5925   5738    -38   -640    405       O
ATOM    342  CB  LEU A  83     -23.248   6.575 -19.298  1.00 42.28           C
ANISOU  342  CB  LEU A  83     5237   5495   5333   -177   -591    291       C
ATOM    343  CG  LEU A  83     -22.319   7.605 -19.944  1.00 42.68           C
ANISOU  343  CG  LEU A  83     5361   5547   5310   -148   -564    315       C
ATOM    344  CD1 LEU A  83     -21.850   8.650 -18.926  1.00 45.74           C
ANISOU  344  CD1 LEU A  83     5782   5874   5721   -143   -478    336       C
ATOM    345  CD2 LEU A  83     -21.132   6.891 -20.603  1.00 42.30           C
ANISOU  345  CD2 LEU A  83     5359   5524   5189   -172   -585    271       C
ATOM    346  N   ALA A  84     -25.758   6.495 -21.036  1.00 43.69           N
ANISOU  346  N   ALA A  84     5273   5767   5558   -111   -755    312       N
ATOM    347  CA  ALA A  84     -26.417   6.758 -22.309  1.00 43.72           C
ANISOU  347  CA  ALA A  84     5253   5835   5522    -53   -845    316       C
ATOM    348  C   ALA A  84     -27.785   7.409 -22.119  1.00 44.48           C
ANISOU  348  C   ALA A  84     5265   5946   5689     -9   -853    363       C
ATOM    349  O   ALA A  84     -28.202   8.235 -22.929  1.00 47.69           O
ANISOU  349  O   ALA A  84     5675   6393   6050     67   -888    401       O
ATOM    350  CB  ALA A  84     -26.548   5.483 -23.100  1.00 44.93           C
ANISOU  350  CB  ALA A  84     5373   6026   5672    -78   -956    236       C
ATOM    351  N   LEU A  85     -28.469   7.052 -21.039  1.00 44.09           N
ANISOU  351  N   LEU A  85     5139   5868   5747    -47   -816    367       N
ATOM    352  CA  LEU A  85     -29.789   7.617 -20.759  1.00 47.75           C
ANISOU  352  CA  LEU A  85     5507   6352   6284     -2   -814    410       C
ATOM    353  C   LEU A  85     -29.738   9.010 -20.140  1.00 49.28           C
ANISOU  353  C   LEU A  85     5746   6517   6463     62   -721    470       C
ATOM    354  O   LEU A  85     -30.537   9.878 -20.479  1.00 50.32           O
ANISOU  354  O   LEU A  85     5844   6673   6603    138   -738    510       O
ATOM    355  CB  LEU A  85     -30.570   6.688 -19.818  1.00 50.72           C
ANISOU  355  CB  LEU A  85     5771   6716   6784    -64   -795    404       C
ATOM    356  CG  LEU A  85     -30.890   5.291 -20.353  1.00 51.98           C
ANISOU  356  CG  LEU A  85     5858   6883   7008   -133   -896    343       C
ATOM    357  CD1 LEU A  85     -31.663   4.463 -19.316  1.00 52.62           C
ANISOU  357  CD1 LEU A  85     5823   6937   7234   -201   -854    365       C
ATOM    358  CD2 LEU A  85     -31.684   5.402 -21.656  1.00 56.73           C
ANISOU  358  CD2 LEU A  85     6401   7552   7602    -84  -1028    312       C
ATOM    359  N   LEU A  86     -28.804   9.212 -19.218  1.00 45.45           N
ANISOU  359  N   LEU A  86     5334   5976   5959     36   -630    469       N
ATOM    360  CA  LEU A  86     -28.860  10.370 -18.347  1.00 46.76           C
ANISOU  360  CA  LEU A  86     5526   6103   6138     90   -544    503       C
ATOM    361  C   LEU A  86     -27.830  11.434 -18.666  1.00 46.19           C
ANISOU  361  C   LEU A  86     5568   5980   6003    118   -515    518       C
ATOM    362  O   LEU A  86     -28.011  12.582 -18.309  1.00 47.07           O
ANISOU  362  O   LEU A  86     5701   6050   6132    179   -472    547       O
ATOM    363  CB  LEU A  86     -28.697   9.933 -16.885  1.00 47.11           C
ANISOU  363  CB  LEU A  86     5558   6123   6217     55   -461    487       C
ATOM    364  CG  LEU A  86     -29.811   9.042 -16.324  1.00 50.35           C
ANISOU  364  CG  LEU A  86     5844   6574   6711     32   -456    500       C
ATOM    365  CD1 LEU A  86     -29.478   8.630 -14.895  1.00 50.75           C
ANISOU  365  CD1 LEU A  86     5904   6609   6770     10   -362    499       C
ATOM    366  CD2 LEU A  86     -31.176   9.750 -16.386  1.00 51.47           C
ANISOU  366  CD2 LEU A  86     5891   6755   6909    107   -460    540       C
ATOM    367  N   VAL A  87     -26.748  11.066 -19.335  1.00 45.59           N
ANISOU  367  N   VAL A  87     5559   5902   5863     75   -537    500       N
ATOM    368  CA  VAL A  87     -25.633  11.986 -19.470  1.00 43.25           C
ANISOU  368  CA  VAL A  87     5359   5549   5526     83   -492    519       C
ATOM    369  C   VAL A  87     -25.351  12.333 -20.922  1.00 43.76           C
ANISOU  369  C   VAL A  87     5463   5643   5522    113   -536    565       C
ATOM    370  O   VAL A  87     -25.244  13.509 -21.269  1.00 45.12           O
ANISOU  370  O   VAL A  87     5679   5774   5692    164   -511    628       O
ATOM    371  CB  VAL A  87     -24.353  11.393 -18.818  1.00 43.48           C
ANISOU  371  CB  VAL A  87     5436   5549   5535     10   -451    466       C
ATOM    372  CG1 VAL A  87     -23.112  12.219 -19.177  1.00 43.10           C
ANISOU  372  CG1 VAL A  87     5471   5451   5455      3   -415    484       C
ATOM    373  CG2 VAL A  87     -24.530  11.302 -17.299  1.00 43.09           C
ANISOU  373  CG2 VAL A  87     5366   5471   5537      4   -394    432       C
ATOM    374  N   LEU A  88     -25.240  11.313 -21.775  1.00 45.24           N
ANISOU  374  N   LEU A  88     5636   5900   5651     91   -603    536       N
ATOM    375  CA  LEU A  88     -24.826  11.529 -23.165  1.00 46.47           C
ANISOU  375  CA  LEU A  88     5838   6106   5712    130   -640    575       C
ATOM    376  C   LEU A  88     -25.736  12.462 -23.980  1.00 49.55           C
ANISOU  376  C   LEU A  88     6217   6524   6085    226   -675    653       C
ATOM    377  O   LEU A  88     -25.228  13.268 -24.758  1.00 50.45           O
ANISOU  377  O   LEU A  88     6394   6635   6139    271   -652    729       O
ATOM    378  CB  LEU A  88     -24.693  10.185 -23.874  1.00 45.28           C
ANISOU  378  CB  LEU A  88     5668   6034   5502    104   -720    507       C
ATOM    379  CG  LEU A  88     -23.639   9.227 -23.324  1.00 44.32           C
ANISOU  379  CG  LEU A  88     5571   5891   5379     24   -692    438       C
ATOM    380  CD1 LEU A  88     -23.444   8.072 -24.298  1.00 46.11           C
ANISOU  380  CD1 LEU A  88     5794   6192   5532     23   -779    373       C
ATOM    381  CD2 LEU A  88     -22.322   9.940 -23.081  1.00 45.24           C
ANISOU  381  CD2 LEU A  88     5761   5957   5470      4   -602    471       C
ATOM    382  N   PRO A  89     -27.073  12.367 -23.814  1.00 44.00           N
ANISOU  382  N   PRO A  89     5431   5850   5438    263   -728    643       N
ATOM    383  CA  PRO A  89     -27.939  13.238 -24.624  1.00 46.22           C
ANISOU  383  CA  PRO A  89     5699   6166   5697    367   -771    715       C
ATOM    384  C   PRO A  89     -27.671  14.724 -24.419  1.00 48.70           C
ANISOU  384  C   PRO A  89     6079   6391   6035    417   -691    806       C
ATOM    385  O   PRO A  89     -27.590  15.476 -25.395  1.00 50.98           O
ANISOU  385  O   PRO A  89     6415   6693   6261    491   -700    893       O
ATOM    386  CB  PRO A  89     -29.340  12.880 -24.138  1.00 44.98           C
ANISOU  386  CB  PRO A  89     5425   6040   5627    382   -821    679       C
ATOM    387  CG  PRO A  89     -29.223  11.482 -23.686  1.00 44.31           C
ANISOU  387  CG  PRO A  89     5290   5972   5574    286   -845    589       C
ATOM    388  CD  PRO A  89     -27.872  11.384 -23.051  1.00 43.67           C
ANISOU  388  CD  PRO A  89     5293   5824   5476    215   -758    574       C
ATOM    389  N   LEU A  90     -27.504  15.138 -23.168  1.00 51.23           N
ANISOU  389  N   LEU A  90     6404   6618   6444    382   -615    787       N
ATOM    390  CA  LEU A  90     -27.234  16.544 -22.901  1.00 49.52           C
ANISOU  390  CA  LEU A  90     6249   6296   6272    425   -547    854       C
ATOM    391  C   LEU A  90     -25.781  16.840 -23.153  1.00 48.25           C
ANISOU  391  C   LEU A  90     6176   6077   6080    373   -490    884       C
ATOM    392  O   LEU A  90     -25.411  17.984 -23.384  1.00 49.46           O
ANISOU  392  O   LEU A  90     6388   6146   6260    405   -445    964       O
ATOM    393  CB  LEU A  90     -27.629  16.910 -21.476  1.00 51.92           C
ANISOU  393  CB  LEU A  90     6525   6528   6675    424   -497    807       C
ATOM    394  CG  LEU A  90     -29.121  17.263 -21.429  1.00 54.86           C
ANISOU  394  CG  LEU A  90     6820   6936   7090    518   -534    827       C
ATOM    395  CD1 LEU A  90     -29.633  17.487 -20.012  1.00 57.47           C
ANISOU  395  CD1 LEU A  90     7108   7225   7504    532   -482    774       C
ATOM    396  CD2 LEU A  90     -29.426  18.471 -22.302  1.00 56.59           C
ANISOU  396  CD2 LEU A  90     7081   7120   7302    621   -549    927       C
ATOM    397  N   TYR A  91     -24.940  15.812 -23.117  1.00 49.19           N
ANISOU  397  N   TYR A  91     6300   6236   6153    290   -489    822       N
ATOM    398  CA  TYR A  91     -23.550  16.012 -23.496  1.00 49.03           C
ANISOU  398  CA  TYR A  91     6348   6184   6097    243   -437    854       C
ATOM    399  C   TYR A  91     -23.456  16.347 -24.978  1.00 50.49           C
ANISOU  399  C   TYR A  91     6568   6430   6187    307   -455    958       C
ATOM    400  O   TYR A  91     -22.813  17.321 -25.361  1.00 53.53           O
ANISOU  400  O   TYR A  91     7008   6750   6582    319   -395   1054       O
ATOM    401  CB  TYR A  91     -22.708  14.783 -23.206  1.00  0.00           C
ATOM    402  CG  TYR A  91     -21.286  15.040 -23.643  1.00  0.00           C
ATOM    403  CD2 TYR A  91     -20.821  14.516 -24.855  1.00  0.00           C
ATOM    404  CD1 TYR A  91     -20.432  15.803 -22.837  1.00  0.00           C
ATOM    405  CE1 TYR A  91     -19.114  16.042 -23.243  1.00  0.00           C
ATOM    406  CZ  TYR A  91     -18.649  15.517 -24.455  1.00  0.00           C
ATOM    407  OH  TYR A  91     -17.368  15.749 -24.849  1.00  0.00           O
ATOM    408  CE2 TYR A  91     -19.502  14.755 -25.261  1.00  0.00           C
ATOM    409  N   VAL A  92     -24.113  15.534 -25.801  1.00 52.33           N
ANISOU  409  N   VAL A  92     6766   6786   6330    350   -540    938       N
ATOM    410  CA  VAL A  92     -24.193  15.760 -27.246  1.00 54.98           C
ANISOU  410  CA  VAL A  92     7132   7212   6548    437   -574   1028       C
ATOM    411  C   VAL A  92     -24.798  17.128 -27.587  1.00 58.18           C
ANISOU  411  C   VAL A  92     7562   7563   6981    532   -555   1154       C
ATOM    412  O   VAL A  92     -24.234  17.907 -28.364  1.00 56.43           O
ANISOU  412  O   VAL A  92     7402   7327   6713    574   -505   1278       O
ATOM    413  CB  VAL A  92     -25.025  14.647 -27.926  1.00 54.47           C
ANISOU  413  CB  VAL A  92     7011   7286   6399    479   -695    954       C
ATOM    414  CG1 VAL A  92     -25.212  14.934 -29.411  1.00 59.46           C
ANISOU  414  CG1 VAL A  92     7676   8027   6891    594   -742   1039       C
ATOM    415  CG2 VAL A  92     -24.350  13.300 -27.717  1.00 53.26           C
ANISOU  415  CG2 VAL A  92     6845   7174   6219    393   -714    836       C
ATOM    416  N   TYR A  93     -25.946  17.416 -26.992  1.00 57.24           N
ANISOU  416  N   TYR A  93     7392   7414   6944    570   -591   1130       N
ATOM    417  CA  TYR A  93     -26.572  18.713 -27.151  1.00 58.62           C
ANISOU  417  CA  TYR A  93     7587   7521   7164    665   -576   1238       C
ATOM    418  C   TYR A  93     -25.595  19.824 -26.799  1.00 57.71           C
ANISOU  418  C   TYR A  93     7547   7253   7129    631   -469   1317       C
ATOM    419  O   TYR A  93     -25.532  20.849 -27.473  1.00 59.25           O
ANISOU  419  O   TYR A  93     7795   7399   7319    701   -438   1452       O
ATOM    420  CB  TYR A  93     -27.825  18.819 -26.278  1.00 59.50           C
ANISOU  420  CB  TYR A  93     7623   7611   7372    698   -613   1178       C
ATOM    421  CG  TYR A  93     -28.451  20.191 -26.306  1.00 60.86           C
ANISOU  421  CG  TYR A  93     7818   7697   7607    802   -595   1276       C
ATOM    422  CD1 TYR A  93     -29.231  20.599 -27.382  1.00 63.75           C
ANISOU  422  CD1 TYR A  93     8182   8136   7905    928   -658   1368       C
ATOM    423  CD2 TYR A  93     -28.267  21.078 -25.258  1.00 62.04           C
ANISOU  423  CD2 TYR A  93     7994   7694   7884    785   -523   1271       C
ATOM    424  CE1 TYR A  93     -29.812  21.863 -27.414  1.00 64.03           C
ANISOU  424  CE1 TYR A  93     8241   8085   8001   1034   -643   1464       C
ATOM    425  CE2 TYR A  93     -28.840  22.338 -25.282  1.00 68.48           C
ANISOU  425  CE2 TYR A  93     8835   8418   8768    887   -511   1354       C
ATOM    426  CZ  TYR A  93     -29.609  22.723 -26.357  1.00 65.91           C
ANISOU  426  CZ  TYR A  93     8507   8158   8377   1010   -568   1456       C
ATOM    427  OH  TYR A  93     -30.181  23.976 -26.368  1.00 77.48           O
ANISOU  427  OH  TYR A  93     9999   9524   9915   1121   -557   1542       O
ATOM    428  N   SER A  94     -24.829  19.620 -25.739  1.00 60.83           N
ANISOU  428  N   SER A  94     7944   7567   7602    524   -415   1233       N
ATOM    429  CA  SER A  94     -23.827  20.598 -25.360  1.00 59.85           C
ANISOU  429  CA  SER A  94     7878   7293   7571    477   -325   1284       C
ATOM    430  C   SER A  94     -22.796  20.747 -26.475  1.00 60.83           C
ANISOU  430  C   SER A  94     8053   7443   7618    465   -277   1399       C
ATOM    431  O   SER A  94     -22.386  21.862 -26.806  1.00 63.60           O
ANISOU  431  O   SER A  94     8452   7687   8026    483   -215   1524       O
ATOM    432  CB  SER A  94     -23.151  20.196 -24.049  1.00 63.16           C
ANISOU  432  CB  SER A  94     8281   7648   8067    370   -293   1155       C
ATOM    433  OG  SER A  94     -22.483  21.304 -23.473  1.00 67.06           O
ANISOU  433  OG  SER A  94     8817   7976   8686    339   -228   1178       O
ATOM    434  N   GLU A  95     -22.402  19.619 -27.063  1.00 54.17           N
ANISOU  434  N   GLU A  95     7195   6740   6648    440   -304   1360       N
ATOM    435  CA  GLU A  95     -21.342  19.591 -28.070  1.00 60.29           C
ANISOU  435  CA  GLU A  95     8009   7567   7331    431   -251   1454       C
ATOM    436  C   GLU A  95     -21.794  20.235 -29.378  1.00 59.96           C
ANISOU  436  C   GLU A  95     8005   7585   7194    555   -256   1616       C
ATOM    437  O   GLU A  95     -21.006  20.844 -30.086  1.00 63.81           O
ANISOU  437  O   GLU A  95     8537   8053   7656    564   -175   1757       O
ATOM    438  CB  GLU A  95     -20.884  18.154 -28.328  1.00 59.00           C
ANISOU  438  CB  GLU A  95     7820   7546   7049    390   -289   1350       C
ATOM    439  CG  GLU A  95     -20.074  17.548 -27.207  1.00 59.08           C
ANISOU  439  CG  GLU A  95     7808   7503   7136    269   -262   1224       C
ATOM    440  CD  GLU A  95     -18.810  18.344 -26.904  1.00 64.31           C
ANISOU  440  CD  GLU A  95     8497   8048   7891    194   -157   1282       C
ATOM    441  OE1 GLU A  95     -17.803  18.174 -27.631  1.00 66.91           O
ANISOU  441  OE1 GLU A  95     8839   8433   8150    175   -105   1339       O
ATOM    442  OE2 GLU A  95     -18.821  19.134 -25.931  1.00 63.11           O
ANISOU  442  OE2 GLU A  95     8346   7749   7884    157   -130   1264       O
ATOM    443  N   VAL A  96     -23.068  20.094 -29.705  1.00 66.12           N
ANISOU  443  N   VAL A  96     8761   8442   7919    655   -349   1604       N
ATOM    444  CA  VAL A  96     -23.605  20.797 -30.861  1.00 68.54           C
ANISOU  444  CA  VAL A  96     9105   8801   8137    791   -363   1759       C
ATOM    445  C   VAL A  96     -23.545  22.318 -30.627  1.00 71.17           C
ANISOU  445  C   VAL A  96     9485   8951   8607    812   -282   1901       C
ATOM    446  O   VAL A  96     -23.160  23.070 -31.518  1.00 78.47           O
ANISOU  446  O   VAL A  96    10464   9863   9488    870   -221   2077       O
ATOM    447  CB  VAL A  96     -25.045  20.355 -31.166  1.00 68.14           C
ANISOU  447  CB  VAL A  96     9004   8866   8019    895   -493   1700       C
ATOM    448  CG1 VAL A  96     -25.592  21.116 -32.369  1.00 70.85           C
ANISOU  448  CG1 VAL A  96     9389   9273   8260   1054   -515   1863       C
ATOM    449  CG2 VAL A  96     -25.084  18.859 -31.415  1.00 66.53           C
ANISOU  449  CG2 VAL A  96     8753   8821   7704    868   -580   1555       C
ATOM    450  N   GLN A  97     -23.882  22.762 -29.417  1.00 79.81           N
ANISOU  450  N   GLN A  97    10558   9899   9868    766   -279   1824       N
ATOM    451  CA  GLN A  97     -23.794  24.179 -29.066  1.00 78.64           C
ANISOU  451  CA  GLN A  97    10453   9552   9873    778   -212   1928       C
ATOM    452  C   GLN A  97     -22.362  24.631 -28.856  1.00 75.87           C
ANISOU  452  C   GLN A  97    10136   9074   9616    664   -103   1978       C
ATOM    453  O   GLN A  97     -22.128  25.701 -28.302  1.00 73.60           O
ANISOU  453  O   GLN A  97     9876   8592   9497    638    -51   2019       O
ATOM    454  CB  GLN A  97     -24.607  24.489 -27.801  1.00 69.09           C
ANISOU  454  CB  GLN A  97     9210   8236   8805    778   -247   1809       C
ATOM    455  CG  GLN A  97     -25.938  23.766 -27.728  1.00 68.66           C
ANISOU  455  CG  GLN A  97     9088   8319   8681    853   -352   1716       C
ATOM    456  CD  GLN A  97     -26.938  24.312 -28.724  1.00 70.21           C
ANISOU  456  CD  GLN A  97     9294   8574   8810   1010   -405   1839       C
ATOM    457  OE1 GLN A  97     -27.438  23.584 -29.586  1.00 70.43           O
ANISOU  457  OE1 GLN A  97     9293   8777   8691   1073   -480   1839       O
ATOM    458  NE2 GLN A  97     -27.235  25.607 -28.617  1.00 71.44           N
ANISOU  458  NE2 GLN A  97     9492   8579   9073   1082   -372   1940       N
ATOM    459  N   GLY A  98     -21.411  23.804 -29.285  1.00 75.61           N
ANISOU  459  N   GLY A  98    10097   9149   9484    597    -72   1966       N
ATOM    460  CA  GLY A  98     -20.002  24.113 -29.151  1.00 77.60           C
ANISOU  460  CA  GLY A  98    10361   9306   9817    485     31   2011       C
ATOM    461  C   GLY A  98     -19.543  24.277 -27.713  1.00 77.65           C
ANISOU  461  C   GLY A  98    10343   9157  10004    367     43   1869       C
ATOM    462  O   GLY A  98     -18.726  25.150 -27.423  1.00 71.43           O
ANISOU  462  O   GLY A  98     9569   8204   9366    298    117   1925       O
ATOM    463  N   GLY A  99     -20.073  23.450 -26.812  1.00 78.02           N
ANISOU  463  N   GLY A  99    10350   9255  10038    349    -30   1687       N
ATOM    464  CA  GLY A  99     -19.662  23.483 -25.418  1.00 72.18           C
ANISOU  464  CA  GLY A  99     9589   8400   9436    255    -26   1540       C
ATOM    465  C   GLY A  99     -20.391  24.494 -24.551  1.00 73.58           C
ANISOU  465  C   GLY A  99     9779   8418   9761    297    -43   1509       C
ATOM    466  O   GLY A  99     -20.188  24.538 -23.337  1.00 78.42           O
ANISOU  466  O   GLY A  99    10377   8946  10473    243    -50   1372       O
ATOM    467  N   ALA A 100     -21.227  25.326 -25.163  1.00 73.74           N
ANISOU  467  N   ALA A 100     9830   8397   9791    404    -50   1632       N
ATOM    468  CA  ALA A 100     -22.026  26.276 -24.397  1.00 71.43           C
ANISOU  468  CA  ALA A 100     9550   7960   9631    466    -72   1599       C
ATOM    469  C   ALA A 100     -23.117  25.516 -23.658  1.00 69.78           C
ANISOU  469  C   ALA A 100     9290   7859   9366    514   -145   1454       C
ATOM    470  O   ALA A 100     -23.600  24.490 -24.134  1.00 69.15           O
ANISOU  470  O   ALA A 100     9172   7956   9144    537   -190   1438       O
ATOM    471  CB  ALA A 100     -22.628  27.342 -25.297  1.00 70.91           C
ANISOU  471  CB  ALA A 100     9530   7826   9588    580    -62   1779       C
ATOM    472  N   TRP A 101     -23.487  26.014 -22.486  1.00 63.89           N
ANISOU  472  N   TRP A 101     8538   7003   8734    529   -156   1347       N
ATOM    473  CA  TRP A 101     -24.514  25.373 -21.676  1.00 65.68           C
ANISOU  473  CA  TRP A 101     8708   7325   8921    576   -207   1221       C
ATOM    474  C   TRP A 101     -25.647  26.370 -21.464  1.00 65.92           C
ANISOU  474  C   TRP A 101     8745   7274   9027    706   -228   1244       C
ATOM    475  O   TRP A 101     -25.499  27.351 -20.722  1.00 64.59           O
ANISOU  475  O   TRP A 101     8611   6937   8993    722   -209   1203       O
ATOM    476  CB  TRP A 101     -23.944  24.895 -20.340  1.00 60.22           C
ANISOU  476  CB  TRP A 101     7998   6615   8269    493   -197   1054       C
ATOM    477  CG  TRP A 101     -24.988  24.350 -19.431  1.00 60.24           C
ANISOU  477  CG  TRP A 101     7944   6704   8241    547   -230    943       C
ATOM    478  CD1 TRP A 101     -25.626  25.014 -18.420  1.00 56.87           C
ANISOU  478  CD1 TRP A 101     7513   6201   7894    622   -232    865       C
ATOM    479  CD2 TRP A 101     -25.538  23.028 -19.455  1.00 57.32           C
ANISOU  479  CD2 TRP A 101     7508   6513   7759    536   -262    903       C
ATOM    480  NE1 TRP A 101     -26.525  24.181 -17.806  1.00 57.80           N
ANISOU  480  NE1 TRP A 101     7561   6452   7949    657   -251    791       N
ATOM    481  CE2 TRP A 101     -26.495  22.957 -18.423  1.00 55.89           C
ANISOU  481  CE2 TRP A 101     7277   6358   7599    599   -270    816       C
ATOM    482  CE3 TRP A 101     -25.311  21.895 -20.244  1.00 57.90           C
ANISOU  482  CE3 TRP A 101     7556   6722   7722    482   -284    929       C
ATOM    483  CZ2 TRP A 101     -27.228  21.797 -18.158  1.00 58.94           C
ANISOU  483  CZ2 TRP A 101     7584   6895   7915    596   -293    770       C
ATOM    484  CZ3 TRP A 101     -26.037  20.738 -19.975  1.00 56.96           C
ANISOU  484  CZ3 TRP A 101     7363   6739   7538    479   -320    866       C
ATOM    485  CH2 TRP A 101     -26.987  20.704 -18.943  1.00 58.74           C
ANISOU  485  CH2 TRP A 101     7535   6980   7802    530   -321    796       C
ATOM    486  N   LEU A 102     -26.774  26.119 -22.123  1.00 64.07           N
ANISOU  486  N   LEU A 102     8474   7160   8709    804   -275   1302       N
ATOM    487  CA  LEU A 102     -27.842  27.105 -22.183  1.00 69.98           C
ANISOU  487  CA  LEU A 102     9228   7844   9519    944   -297   1355       C
ATOM    488  C   LEU A 102     -28.911  26.874 -21.117  1.00 70.71           C
ANISOU  488  C   LEU A 102     9250   7987   9630   1007   -324   1227       C
ATOM    489  O   LEU A 102     -29.838  27.666 -20.980  1.00 72.17           O
ANISOU  489  O   LEU A 102     9427   8122   9871   1131   -341   1245       O
ATOM    490  CB  LEU A 102     -28.473  27.098 -23.577  1.00 71.89           C
ANISOU  490  CB  LEU A 102     9467   8188   9661   1034   -336   1502       C
ATOM    491  N   LEU A 103     -28.771  25.796 -20.353  1.00 67.88           N
ANISOU  491  N   LEU A 103     8837   7729   9224    929   -323   1104       N
ATOM    492  CA  LEU A 103     -29.791  25.411 -19.383  1.00 60.17           C
ANISOU  492  CA  LEU A 103     7781   6832   8248    984   -336   1001       C
ATOM    493  C   LEU A 103     -29.445  25.842 -17.964  1.00 57.69           C
ANISOU  493  C   LEU A 103     7489   6413   8016    977   -296    875       C
ATOM    494  O   LEU A 103     -28.486  26.573 -17.743  1.00 58.79           O
ANISOU  494  O   LEU A 103     7706   6399   8233    937   -270    860       O
ATOM    495  CB  LEU A 103     -30.007  23.904 -19.439  1.00 59.79           C
ANISOU  495  CB  LEU A 103     7651   6968   8099    915   -361    959       C
ATOM    496  CG  LEU A 103     -30.375  23.412 -20.840  1.00 64.13           C
ANISOU  496  CG  LEU A 103     8174   7632   8559    930   -419   1057       C
ATOM    497  CD1 LEU A 103     -30.560  21.911 -20.861  1.00 65.03           C
ANISOU  497  CD1 LEU A 103     8208   7905   8596    856   -452    997       C
ATOM    498  CD2 LEU A 103     -31.635  24.126 -21.351  1.00 67.28           C
ANISOU  498  CD2 LEU A 103     8537   8049   8975   1078   -462   1128       C
ATOM    499  N   SER A 104     -30.250  25.394 -17.012  1.00 63.77           N
ANISOU  499  N   SER A 104     8187   7273   8770   1023   -291    783       N
ATOM    500  CA  SER A 104     -30.061  25.698 -15.599  1.00 60.53           C
ANISOU  500  CA  SER A 104     7791   6802   8406   1043   -256    653       C
ATOM    501  C   SER A 104     -28.686  25.278 -15.072  1.00 61.32           C
ANISOU  501  C   SER A 104     7940   6862   8498    915   -233    576       C
ATOM    502  O   SER A 104     -28.134  24.271 -15.497  1.00 59.47           O
ANISOU  502  O   SER A 104     7690   6712   8192    809   -236    599       O
ATOM    503  CB  SER A 104     -31.162  25.005 -14.787  1.00 62.99           C
ANISOU  503  CB  SER A 104     8000   7265   8670   1104   -242    593       C
ATOM    504  OG  SER A 104     -30.875  25.017 -13.404  1.00 69.50           O
ANISOU  504  OG  SER A 104     8836   8074   9499   1116   -202    466       O
ATOM    505  N   PRO A 105     -28.119  26.065 -14.150  1.00 59.77           N
ANISOU  505  N   PRO A 105     7800   6534   8376    931   -218    476       N
ATOM    506  CA  PRO A 105     -26.884  25.662 -13.464  1.00 57.29           C
ANISOU  506  CA  PRO A 105     7518   6195   8053    826   -206    380       C
ATOM    507  C   PRO A 105     -27.080  24.524 -12.458  1.00 57.43           C
ANISOU  507  C   PRO A 105     7480   6369   7971    816   -186    291       C
ATOM    508  O   PRO A 105     -26.128  23.781 -12.181  1.00 57.42           O
ANISOU  508  O   PRO A 105     7489   6400   7926    716   -181    246       O
ATOM    509  CB  PRO A 105     -26.432  26.946 -12.760  1.00 62.69           C
ANISOU  509  CB  PRO A 105     8271   6691   8859    873   -212    287       C
ATOM    510  CG  PRO A 105     -27.632  27.858 -12.753  1.00 62.54           C
ANISOU  510  CG  PRO A 105     8246   6626   8891   1026   -219    308       C
ATOM    511  CD  PRO A 105     -28.438  27.491 -13.953  1.00 61.62           C
ANISOU  511  CD  PRO A 105     8083   6605   8724   1042   -226    462       C
ATOM    512  N   ARG A 106     -28.296  24.375 -11.932  1.00 59.56           N
ANISOU  512  N   ARG A 106     7687   6736   8208    922   -170    276       N
ATOM    513  CA  ARG A 106     -28.609  23.246 -11.053  1.00 60.08           C
ANISOU  513  CA  ARG A 106     7689   6958   8182    916   -138    226       C
ATOM    514  C   ARG A 106     -28.702  21.962 -11.850  1.00 55.07           C
ANISOU  514  C   ARG A 106     6996   6445   7484    818   -146    313       C
ATOM    515  O   ARG A 106     -28.284  20.912 -11.377  1.00 57.97           O
ANISOU  515  O   ARG A 106     7344   6894   7789    748   -128    282       O
ATOM    516  CB  ARG A 106     -29.917  23.479 -10.285  1.00 64.10           C
ANISOU  516  CB  ARG A 106     8133   7541   8680   1060   -106    198       C
ATOM    517  CG  ARG A 106     -29.695  24.021  -8.878  1.00 71.99           C
ANISOU  517  CG  ARG A 106     9172   8507   9672   1148    -80     58       C
ATOM    518  CD  ARG A 106     -30.779  25.002  -8.484  1.00 77.49           C
ANISOU  518  CD  ARG A 106     9849   9183  10409   1318    -68     29       C
ATOM    519  NE  ARG A 106     -30.214  26.176  -7.825  1.00 82.31           N
ANISOU  519  NE  ARG A 106    10551   9640  11082   1389    -90    -97       N
ATOM    520  CZ  ARG A 106     -30.881  27.308  -7.608  1.00 90.47           C
ANISOU  520  CZ  ARG A 106    11602  10592  12182   1535    -98   -139       C
ATOM    521  NH1 ARG A 106     -32.147  27.423  -7.995  1.00 91.71           N
ANISOU  521  NH1 ARG A 106    11684  10817  12344   1631    -81    -58       N
ATOM    522  NH2 ARG A 106     -30.281  28.328  -7.007  1.00 88.16           N
ANISOU  522  NH2 ARG A 106    11396  10145  11958   1589   -129   -270       N
ATOM    523  N   LEU A 107     -29.277  22.038 -13.046  1.00 49.73           N
ANISOU  523  N   LEU A 107     6291   5781   6823    823   -178    417       N
ATOM    524  CA  LEU A 107     -29.293  20.888 -13.940  1.00 49.15           C
ANISOU  524  CA  LEU A 107     6171   5810   6694    734   -204    486       C
ATOM    525  C   LEU A 107     -27.856  20.472 -14.301  1.00 46.38           C
ANISOU  525  C   LEU A 107     5886   5418   6317    610   -212    477       C
ATOM    526  O   LEU A 107     -27.540  19.283 -14.310  1.00 45.38           O
ANISOU  526  O   LEU A 107     5732   5376   6133    528   -214    468       O
ATOM    527  CB  LEU A 107     -30.099  21.192 -15.202  1.00 50.04           C
ANISOU  527  CB  LEU A 107     6252   5942   6821    780   -251    588       C
ATOM    528  CG  LEU A 107     -30.168  20.068 -16.240  1.00 50.90           C
ANISOU  528  CG  LEU A 107     6314   6156   6870    703   -297    645       C
ATOM    529  CD1 LEU A 107     -30.788  18.820 -15.649  1.00 49.41           C
ANISOU  529  CD1 LEU A 107     6024   6092   6658    670   -287    611       C
ATOM    530  CD2 LEU A 107     -30.946  20.529 -17.472  1.00 54.62           C
ANISOU  530  CD2 LEU A 107     6762   6646   7344    774   -352    738       C
ATOM    531  N   CYS A 108     -26.996  21.457 -14.570  1.00 49.14           N
ANISOU  531  N   CYS A 108     6319   5632   6718    599   -213    480       N
ATOM    532  CA  CYS A 108     -25.593  21.199 -14.837  1.00 51.35           C
ANISOU  532  CA  CYS A 108     6653   5869   6989    488   -212    470       C
ATOM    533  C   CYS A 108     -24.950  20.455 -13.673  1.00 48.15           C
ANISOU  533  C   CYS A 108     6246   5503   6547    439   -192    361       C
ATOM    534  O   CYS A 108     -24.304  19.432 -13.872  1.00 46.44           O
ANISOU  534  O   CYS A 108     6021   5351   6273    352   -195    359       O
ATOM    535  CB  CYS A 108     -24.825  22.504 -15.113  1.00 52.04           C
ANISOU  535  CB  CYS A 108     6815   5787   7170    486   -208    487       C
ATOM    536  SG  CYS A 108     -23.015  22.242 -15.258  1.00 54.17           S
ANISOU  536  SG  CYS A 108     7131   6003   7448    345   -196    462       S
ATOM    537  N   ASP A 109     -25.138  20.956 -12.455  1.00 49.67           N
ANISOU  537  N   ASP A 109     6446   5662   6764    507   -172    268       N
ATOM    538  CA  ASP A 109     -24.645  20.251 -11.278  1.00 49.76           C
ANISOU  538  CA  ASP A 109     6455   5730   6722    487   -153    169       C
ATOM    539  C   ASP A 109     -25.167  18.815 -11.197  1.00 48.64           C
ANISOU  539  C   ASP A 109     6245   5739   6496    458   -139    203       C
ATOM    540  O   ASP A 109     -24.414  17.887 -10.909  1.00 46.47           O
ANISOU  540  O   ASP A 109     5975   5510   6170    387   -136    174       O
ATOM    541  CB  ASP A 109     -25.020  21.001 -10.014  1.00 51.70           C
ANISOU  541  CB  ASP A 109     6714   5945   6985    598   -136     68       C
ATOM    542  CG  ASP A 109     -24.332  22.354  -9.917  1.00 58.42           C
ANISOU  542  CG  ASP A 109     7636   6625   7937    615   -160      4       C
ATOM    543  OD1 ASP A 109     -23.146  22.453 -10.306  1.00 60.27           O
ANISOU  543  OD1 ASP A 109     7908   6782   8210    517   -180     -3       O
ATOM    544  OD2 ASP A 109     -24.987  23.317  -9.473  1.00 61.56           O
ANISOU  544  OD2 ASP A 109     8044   6961   8383    726   -160    -38       O
ATOM    545  N   ALA A 110     -26.456  18.629 -11.447  1.00 44.39           N
ANISOU  545  N   ALA A 110     5639   5272   5957    514   -133    264       N
ATOM    546  CA  ALA A 110     -27.021  17.291 -11.450  1.00 43.31           C
ANISOU  546  CA  ALA A 110     5425   5260   5771    477   -124    303       C
ATOM    547  C   ALA A 110     -26.358  16.403 -12.512  1.00 45.20           C
ANISOU  547  C   ALA A 110     5671   5517   5986    365   -164    346       C
ATOM    548  O   ALA A 110     -26.100  15.226 -12.273  1.00 45.50           O
ANISOU  548  O   ALA A 110     5686   5619   5983    303   -159    337       O
ATOM    549  CB  ALA A 110     -28.517  17.360 -11.678  1.00 47.68           C
ANISOU  549  CB  ALA A 110     5889   5876   6350    550   -120    362       C
ATOM    550  N   LEU A 111     -26.085  16.963 -13.683  1.00 45.14           N
ANISOU  550  N   LEU A 111     5697   5455   5999    347   -201    394       N
ATOM    551  CA  LEU A 111     -25.467  16.199 -14.757  1.00 48.63           C
ANISOU  551  CA  LEU A 111     6148   5925   6403    261   -238    431       C
ATOM    552  C   LEU A 111     -24.038  15.807 -14.436  1.00 44.53           C
ANISOU  552  C   LEU A 111     5684   5379   5857    183   -226    377       C
ATOM    553  O   LEU A 111     -23.644  14.678 -14.664  1.00 43.29           O
ANISOU  553  O   LEU A 111     5514   5280   5655    119   -241    371       O
ATOM    554  CB  LEU A 111     -25.477  16.995 -16.050  1.00 49.96           C
ANISOU  554  CB  LEU A 111     6346   6051   6585    280   -269    506       C
ATOM    555  CG  LEU A 111     -26.697  16.724 -16.914  1.00 59.38           C
ANISOU  555  CG  LEU A 111     7472   7321   7767    324   -314    570       C
ATOM    556  CD1 LEU A 111     -26.587  17.553 -18.171  1.00 63.16           C
ANISOU  556  CD1 LEU A 111     7994   7763   8241    357   -341    652       C
ATOM    557  CD2 LEU A 111     -26.762  15.241 -17.245  1.00 55.59           C
ANISOU  557  CD2 LEU A 111     6940   6940   7240    257   -350    557       C
ATOM    558  N   MET A 112     -23.267  16.759 -13.919  1.00 43.57           N
ANISOU  558  N   MET A 112     5619   5164   5772    192   -205    331       N
ATOM    559  CA  MET A 112     -21.886  16.509 -13.576  1.00 44.60           C
ANISOU  559  CA  MET A 112     5791   5266   5890    123   -199    271       C
ATOM    560  C   MET A 112     -21.779  15.485 -12.447  1.00 46.31           C
ANISOU  560  C   MET A 112     5987   5554   6054    115   -185    204       C
ATOM    561  O   MET A 112     -20.910  14.618 -12.490  1.00 44.06           O
ANISOU  561  O   MET A 112     5711   5301   5729     50   -192    183       O
ATOM    562  CB  MET A 112     -21.185  17.811 -13.197  1.00 45.74           C
ANISOU  562  CB  MET A 112     5987   5285   6109    135   -190    226       C
ATOM    563  CG  MET A 112     -21.131  18.765 -14.363  1.00 48.10           C
ANISOU  563  CG  MET A 112     6310   5502   6465    132   -195    314       C
ATOM    564  SD  MET A 112     -20.050  20.149 -14.060  1.00 49.69           S
ANISOU  564  SD  MET A 112     6564   5532   6783    111   -186    269       S
ATOM    565  CE  MET A 112     -20.745  20.918 -12.585  1.00 48.77           C
ANISOU  565  CE  MET A 112     6456   5361   6713    216   -190    154       C
ATOM    566  N   ALA A 113     -22.651  15.572 -11.441  1.00 42.77           N
ANISOU  566  N   ALA A 113     5513   5136   5602    190   -159    178       N
ATOM    567  CA  ALA A 113     -22.591  14.590 -10.359  1.00 41.99           C
ANISOU  567  CA  ALA A 113     5397   5112   5445    194   -134    136       C
ATOM    568  C   ALA A 113     -22.866  13.186 -10.900  1.00 41.92           C
ANISOU  568  C   ALA A 113     5342   5181   5406    132   -144    195       C
ATOM    569  O   ALA A 113     -22.195  12.204 -10.533  1.00 39.39           O
ANISOU  569  O   ALA A 113     5030   4893   5043     88   -142    173       O
ATOM    570  CB  ALA A 113     -23.569  14.951  -9.248  1.00 43.63           C
ANISOU  570  CB  ALA A 113     5578   5353   5645    298    -92    114       C
ATOM    571  N   MET A 114     -23.844  13.085 -11.788  1.00 45.62           N
ANISOU  571  N   MET A 114     5759   5672   5901    134   -163    265       N
ATOM    572  CA  MET A 114     -24.119  11.813 -12.450  1.00 43.85           C
ANISOU  572  CA  MET A 114     5488   5505   5667     73   -192    307       C
ATOM    573  C   MET A 114     -22.917  11.401 -13.318  1.00 44.74           C
ANISOU  573  C   MET A 114     5650   5599   5750     -1   -231    293       C
ATOM    574  O   MET A 114     -22.521  10.232 -13.336  1.00 45.21           O
ANISOU  574  O   MET A 114     5703   5691   5784    -53   -244    282       O
ATOM    575  CB  MET A 114     -25.393  11.924 -13.282  1.00 45.17           C
ANISOU  575  CB  MET A 114     5587   5701   5873     98   -220    369       C
ATOM    576  CG  MET A 114     -25.960  10.585 -13.803  1.00 50.23           C
ANISOU  576  CG  MET A 114     6157   6402   6527     44   -259    398       C
ATOM    577  SD  MET A 114     -26.198   9.289 -12.549  1.00 60.39           S
ANISOU  577  SD  MET A 114     7392   7729   7822     16   -208    400       S
ATOM    578  CE  MET A 114     -27.612   9.957 -11.655  1.00 62.76           C
ANISOU  578  CE  MET A 114     7613   8070   8165    108   -143    439       C
ATOM    579  N   ASP A 115     -22.330  12.366 -14.024  1.00 45.28           N
ANISOU  579  N   ASP A 115     5764   5613   5825     -1   -243    297       N
ATOM    580  CA  ASP A 115     -21.125  12.114 -14.819  1.00 45.70           C
ANISOU  580  CA  ASP A 115     5860   5657   5849    -62   -264    290       C
ATOM    581  C   ASP A 115     -20.046  11.475 -13.949  1.00 44.91           C
ANISOU  581  C   ASP A 115     5784   5559   5721    -99   -248    223       C
ATOM    582  O   ASP A 115     -19.559  10.375 -14.241  1.00 43.47           O
ANISOU  582  O   ASP A 115     5599   5417   5502   -144   -269    212       O
ATOM    583  CB  ASP A 115     -20.609  13.419 -15.431  1.00 43.88           C
ANISOU  583  CB  ASP A 115     5671   5354   5646    -53   -256    316       C
ATOM    584  CG  ASP A 115     -19.852  13.214 -16.735  1.00 45.91           C
ANISOU  584  CG  ASP A 115     5949   5630   5867    -96   -275    356       C
ATOM    585  OD1 ASP A 115     -20.054  12.192 -17.426  1.00 46.93           O
ANISOU  585  OD1 ASP A 115     6057   5832   5945   -112   -311    367       O
ATOM    586  OD2 ASP A 115     -19.057  14.110 -17.085  1.00 49.06           O
ANISOU  586  OD2 ASP A 115     6382   5966   6290   -109   -253    378       O
ATOM    587  N   VAL A 116     -19.694  12.156 -12.864  1.00 42.31           N
ANISOU  587  N   VAL A 116     5478   5189   5407    -70   -219    170       N
ATOM    588  CA  VAL A 116     -18.641  11.664 -11.975  1.00 41.80           C
ANISOU  588  CA  VAL A 116     5438   5133   5312    -90   -212     99       C
ATOM    589  C   VAL A 116     -18.997  10.298 -11.373  1.00 41.66           C
ANISOU  589  C   VAL A 116     5394   5184   5250    -90   -206    103       C
ATOM    590  O   VAL A 116     -18.151   9.394 -11.311  1.00 42.12           O
ANISOU  590  O   VAL A 116     5466   5265   5274   -128   -219     77       O
ATOM    591  CB  VAL A 116     -18.351  12.701 -10.842  1.00 40.45           C
ANISOU  591  CB  VAL A 116     5294   4912   5164    -41   -195     26       C
ATOM    592  CG1 VAL A 116     -17.438  12.118  -9.794  1.00 40.32           C
ANISOU  592  CG1 VAL A 116     5295   4925   5099    -40   -196    -52       C
ATOM    593  CG2 VAL A 116     -17.763  13.996 -11.424  1.00 39.76           C
ANISOU  593  CG2 VAL A 116     5232   4730   5146    -59   -203     19       C
ATOM    594  N   MET A 117     -20.247  10.120 -10.958  1.00 45.00           N
ANISOU  594  N   MET A 117     5776   5638   5683    -48   -184    142       N
ATOM    595  CA  MET A 117     -20.649   8.871 -10.311  1.00 44.39           C
ANISOU  595  CA  MET A 117     5668   5615   5583    -50   -166    165       C
ATOM    596  C   MET A 117     -20.518   7.660 -11.237  1.00 39.62           C
ANISOU  596  C   MET A 117     5045   5024   4983   -119   -207    192       C
ATOM    597  O   MET A 117     -20.023   6.603 -10.827  1.00 39.64           O
ANISOU  597  O   MET A 117     5057   5042   4963   -142   -207    183       O
ATOM    598  CB  MET A 117     -22.099   8.944  -9.800  1.00 46.50           C
ANISOU  598  CB  MET A 117     5875   5917   5877      3   -126    217       C
ATOM    599  CG  MET A 117     -22.506   7.699  -9.002  1.00 49.08           C
ANISOU  599  CG  MET A 117     6163   6292   6192      0    -89    259       C
ATOM    600  SD  MET A 117     -24.152   7.769  -8.237  1.00 55.33           S
ANISOU  600  SD  MET A 117     6867   7139   7016     66    -18    333       S
ATOM    601  CE  MET A 117     -25.153   7.323  -9.661  1.00 59.98           C
ANISOU  601  CE  MET A 117     7373   7720   7699     -2    -74    391       C
ATOM    602  N   LEU A 118     -20.993   7.808 -12.470  1.00 41.14           N
ANISOU  602  N   LEU A 118     5215   5212   5205   -142   -246    223       N
ATOM    603  CA  LEU A 118     -21.018   6.685 -13.402  1.00 40.68           C
ANISOU  603  CA  LEU A 118     5135   5169   5151   -194   -298    233       C
ATOM    604  C   LEU A 118     -19.604   6.317 -13.833  1.00 39.81           C
ANISOU  604  C   LEU A 118     5080   5052   4994   -229   -322    186       C
ATOM    605  O   LEU A 118     -19.289   5.140 -14.027  1.00 42.98           O
ANISOU  605  O   LEU A 118     5480   5462   5388   -261   -351    170       O
ATOM    606  CB  LEU A 118     -21.897   7.014 -14.607  1.00 41.40           C
ANISOU  606  CB  LEU A 118     5188   5271   5269   -191   -344    268       C
ATOM    607  CG  LEU A 118     -23.388   7.096 -14.235  1.00 43.73           C
ANISOU  607  CG  LEU A 118     5407   5586   5624   -162   -329    314       C
ATOM    608  CD1 LEU A 118     -24.242   7.542 -15.409  1.00 45.96           C
ANISOU  608  CD1 LEU A 118     5649   5885   5927   -144   -383    343       C
ATOM    609  CD2 LEU A 118     -23.877   5.747 -13.724  1.00 46.36           C
ANISOU  609  CD2 LEU A 118     5684   5931   6001   -199   -327    330       C
ATOM    610  N   CYS A 119     -18.748   7.326 -13.955  1.00 43.55           N
ANISOU  610  N   CYS A 119     5595   5505   5447   -221   -308    163       N
ATOM    611  CA  CYS A 119     -17.360   7.075 -14.267  1.00 41.75           C
ANISOU  611  CA  CYS A 119     5405   5278   5181   -251   -318    120       C
ATOM    612  C   CYS A 119     -16.718   6.336 -13.112  1.00 41.95           C
ANISOU  612  C   CYS A 119     5445   5308   5186   -249   -304     77       C
ATOM    613  O   CYS A 119     -16.025   5.340 -13.301  1.00 41.72           O
ANISOU  613  O   CYS A 119     5425   5295   5130   -271   -327     52       O
ATOM    614  CB  CYS A 119     -16.613   8.373 -14.530  1.00 43.11           C
ANISOU  614  CB  CYS A 119     5604   5416   5360   -250   -298    113       C
ATOM    615  SG  CYS A 119     -14.911   8.051 -15.085  1.00 44.38           S
ANISOU  615  SG  CYS A 119     5788   5592   5484   -292   -305     73       S
ATOM    616  N   THR A 120     -16.936   6.850 -11.911  1.00 37.54           N
ANISOU  616  N   THR A 120     4890   4741   4631   -210   -267     65       N
ATOM    617  CA  THR A 120     -16.368   6.264 -10.718  1.00 37.17           C
ANISOU  617  CA  THR A 120     4862   4712   4550   -188   -252     29       C
ATOM    618  C   THR A 120     -16.898   4.845 -10.514  1.00 39.20           C
ANISOU  618  C   THR A 120     5100   4990   4807   -196   -253     71       C
ATOM    619  O   THR A 120     -16.129   3.920 -10.176  1.00 37.10           O
ANISOU  619  O   THR A 120     4854   4732   4510   -200   -264     49       O
ATOM    620  CB  THR A 120     -16.673   7.135  -9.495  1.00 37.94           C
ANISOU  620  CB  THR A 120     4968   4810   4639   -125   -214      6       C
ATOM    621  OG1 THR A 120     -16.135   8.456  -9.706  1.00 37.07           O
ANISOU  621  OG1 THR A 120     4875   4656   4553   -125   -222    -41       O
ATOM    622  CG2 THR A 120     -16.064   6.529  -8.235  1.00 38.99           C
ANISOU  622  CG2 THR A 120     5124   4978   4713    -84   -202    -31       C
ATOM    623  N   ALA A 121     -18.193   4.654 -10.764  1.00 38.93           N
ANISOU  623  N   ALA A 121     5019   4956   4817   -201   -246    132       N
ATOM    624  CA  ALA A 121     -18.796   3.341 -10.572  1.00 37.14           C
ANISOU  624  CA  ALA A 121     4760   4730   4620   -219   -246    180       C
ATOM    625  C   ALA A 121     -18.196   2.292 -11.514  1.00 39.22           C
ANISOU  625  C   ALA A 121     5036   4976   4892   -269   -307    155       C
ATOM    626  O   ALA A 121     -18.022   1.127 -11.128  1.00 38.42           O
ANISOU  626  O   ALA A 121     4937   4859   4801   -279   -311    167       O
ATOM    627  CB  ALA A 121     -20.328   3.405 -10.765  1.00 40.51           C
ANISOU  627  CB  ALA A 121     5116   5160   5115   -223   -234    245       C
ATOM    628  N   SER A 122     -17.887   2.687 -12.746  1.00 42.71           N
ANISOU  628  N   SER A 122     5485   5419   5326   -291   -352    123       N
ATOM    629  CA  SER A 122     -17.265   1.743 -13.667  1.00 44.98           C
ANISOU  629  CA  SER A 122     5787   5702   5603   -320   -410     85       C
ATOM    630  C   SER A 122     -15.908   1.269 -13.142  1.00 43.88           C
ANISOU  630  C   SER A 122     5693   5564   5415   -309   -404     39       C
ATOM    631  O   SER A 122     -15.615   0.084 -13.164  1.00 45.43           O
ANISOU  631  O   SER A 122     5898   5742   5620   -318   -432     25       O
ATOM    632  CB  SER A 122     -17.111   2.357 -15.050  1.00 41.74           C
ANISOU  632  CB  SER A 122     5380   5313   5167   -326   -447     66       C
ATOM    633  OG  SER A 122     -18.391   2.649 -15.579  1.00 45.21           O
ANISOU  633  OG  SER A 122     5774   5755   5649   -327   -468    105       O
ATOM    634  N   ILE A 123     -15.111   2.199 -12.644  1.00 41.67           N
ANISOU  634  N   ILE A 123     5438   5301   5095   -287   -371     13       N
ATOM    635  CA  ILE A 123     -13.784   1.894 -12.143  1.00 43.90           C
ANISOU  635  CA  ILE A 123     5752   5595   5331   -272   -372    -39       C
ATOM    636  C   ILE A 123     -13.881   1.073 -10.881  1.00 43.13           C
ANISOU  636  C   ILE A 123     5666   5494   5228   -241   -352    -19       C
ATOM    637  O   ILE A 123     -13.180   0.069 -10.724  1.00 41.15           O
ANISOU  637  O   ILE A 123     5435   5240   4960   -232   -373    -39       O
ATOM    638  CB  ILE A 123     -12.965   3.193 -11.859  1.00 43.63           C
ANISOU  638  CB  ILE A 123     5729   5574   5276   -262   -349    -79       C
ATOM    639  CG1 ILE A 123     -13.162   4.152 -13.026  1.00 48.31           C
ANISOU  639  CG1 ILE A 123     6308   6160   5888   -289   -351    -63       C
ATOM    640  CG2 ILE A 123     -11.492   2.851 -11.695  1.00 43.14           C
ANISOU  640  CG2 ILE A 123     5681   5533   5177   -256   -365   -143       C
ATOM    641  CD1 ILE A 123     -12.599   5.574 -12.903  1.00 50.42           C
ANISOU  641  CD1 ILE A 123     6576   6410   6169   -292   -326    -83       C
ATOM    642  N   PHE A 124     -14.743   1.505  -9.967  1.00 39.26           N
ANISOU  642  N   PHE A 124     5163   5007   4746   -214   -308     25       N
ATOM    643  CA  PHE A 124     -14.873   0.797  -8.708  1.00 39.18           C
ANISOU  643  CA  PHE A 124     5165   5006   4716   -170   -274     62       C
ATOM    644  C   PHE A 124     -15.377  -0.643  -8.956  1.00 41.06           C
ANISOU  644  C   PHE A 124     5388   5203   5009   -200   -288    119       C
ATOM    645  O   PHE A 124     -14.988  -1.573  -8.238  1.00 41.91           O
ANISOU  645  O   PHE A 124     5520   5304   5099   -173   -280    142       O
ATOM    646  CB  PHE A 124     -15.797   1.553  -7.745  1.00 41.71           C
ANISOU  646  CB  PHE A 124     5470   5352   5027   -125   -215    104       C
ATOM    647  CG  PHE A 124     -15.171   2.759  -7.112  1.00 41.65           C
ANISOU  647  CG  PHE A 124     5488   5374   4964    -76   -206     34       C
ATOM    648  CD1 PHE A 124     -13.853   3.130  -7.411  1.00 42.26           C
ANISOU  648  CD1 PHE A 124     5590   5451   5018    -87   -248    -53       C
ATOM    649  CD2 PHE A 124     -15.881   3.512  -6.197  1.00 42.64           C
ANISOU  649  CD2 PHE A 124     5608   5528   5067    -15   -159     48       C
ATOM    650  CE1 PHE A 124     -13.265   4.240  -6.825  1.00 40.08           C
ANISOU  650  CE1 PHE A 124     5328   5188   4713    -51   -251   -128       C
ATOM    651  CE2 PHE A 124     -15.302   4.620  -5.589  1.00 42.88           C
ANISOU  651  CE2 PHE A 124     5663   5574   5054     35   -164    -36       C
ATOM    652  CZ  PHE A 124     -13.988   4.987  -5.906  1.00 42.81           C
ANISOU  652  CZ  PHE A 124     5675   5551   5039     11   -215   -127       C
ATOM    653  N   ASN A 125     -16.198  -0.844  -9.986  1.00 40.08           N
ANISOU  653  N   ASN A 125     5226   5049   4955   -253   -318    138       N
ATOM    654  CA  ASN A 125     -16.650  -2.186 -10.302  1.00 41.46           C
ANISOU  654  CA  ASN A 125     5380   5168   5204   -290   -347    173       C
ATOM    655  C   ASN A 125     -15.535  -3.049 -10.896  1.00 42.14           C
ANISOU  655  C   ASN A 125     5507   5232   5274   -294   -407    107       C
ATOM    656  O   ASN A 125     -15.473  -4.247 -10.612  1.00 43.51           O
ANISOU  656  O   ASN A 125     5690   5353   5488   -296   -420    132       O
ATOM    657  CB  ASN A 125     -17.850  -2.160 -11.253  1.00 45.31           C
ANISOU  657  CB  ASN A 125     5806   5632   5776   -341   -379    193       C
ATOM    658  CG  ASN A 125     -19.189  -2.060 -10.504  1.00 48.87           C
ANISOU  658  CG  ASN A 125     6195   6082   6290   -343   -318    288       C
ATOM    659  OD1 ASN A 125     -19.726  -3.053  -9.991  1.00 48.82           O
ANISOU  659  OD1 ASN A 125     6158   6033   6358   -362   -297    358       O
ATOM    660  ND2 ASN A 125     -19.722  -0.857 -10.436  1.00 50.20           N
ANISOU  660  ND2 ASN A 125     6341   6296   6436   -321   -286    296       N
ATOM    661  N   LEU A 126     -14.669  -2.460 -11.721  1.00 43.91           N
ANISOU  661  N   LEU A 126     5751   5490   5442   -292   -440     30       N
ATOM    662  CA  LEU A 126     -13.511  -3.202 -12.231  1.00 43.85           C
ANISOU  662  CA  LEU A 126     5778   5479   5405   -281   -487    -38       C
ATOM    663  C   LEU A 126     -12.617  -3.573 -11.071  1.00 44.11           C
ANISOU  663  C   LEU A 126     5846   5521   5392   -232   -462    -37       C
ATOM    664  O   LEU A 126     -12.010  -4.640 -11.065  1.00 48.49           O
ANISOU  664  O   LEU A 126     6426   6046   5952   -214   -493    -57       O
ATOM    665  CB  LEU A 126     -12.724  -2.388 -13.258  1.00 43.39           C
ANISOU  665  CB  LEU A 126     5724   5473   5289   -283   -507   -104       C
ATOM    666  CG  LEU A 126     -13.493  -2.173 -14.557  1.00 44.81           C
ANISOU  666  CG  LEU A 126     5878   5656   5493   -313   -545   -109       C
ATOM    667  CD1 LEU A 126     -12.706  -1.254 -15.464  1.00 48.71           C
ANISOU  667  CD1 LEU A 126     6379   6210   5920   -305   -542   -146       C
ATOM    668  CD2 LEU A 126     -13.769  -3.518 -15.234  1.00 46.30           C
ANISOU  668  CD2 LEU A 126     6066   5799   5728   -323   -615   -139       C
ATOM    669  N   CYS A 127     -12.547  -2.694 -10.080  1.00 42.46           N
ANISOU  669  N   CYS A 127     5641   5353   5139   -201   -411    -19       N
ATOM    670  CA ACYS A 127     -11.823  -2.972  -8.844  0.50 44.86           C
ANISOU  670  CA ACYS A 127     5977   5680   5387   -139   -390    -16       C
ATOM    671  CA BCYS A 127     -11.785  -3.001  -8.885  0.50 46.57           C
ANISOU  671  CA BCYS A 127     6194   5895   5603   -140   -392    -19       C
ATOM    672  C   CYS A 127     -12.487  -4.089  -8.054  1.00 47.16           C
ANISOU  672  C   CYS A 127     6277   5926   5715   -121   -364     76       C
ATOM    673  O   CYS A 127     -11.831  -4.981  -7.532  1.00 44.93           O
ANISOU  673  O   CYS A 127     6029   5632   5411    -77   -374     84       O
ATOM    674  CB ACYS A 127     -11.751  -1.725  -7.973  0.50 44.49           C
ANISOU  674  CB ACYS A 127     5930   5688   5284   -103   -350    -30       C
ATOM    675  CB BCYS A 127     -11.563  -1.742  -8.054  0.50 47.81           C
ANISOU  675  CB BCYS A 127     6353   6111   5701   -103   -357    -42       C
ATOM    676  SG ACYS A 127     -10.663  -0.472  -8.593  0.50 40.33           S
ANISOU  676  SG ACYS A 127     5395   5200   4729   -119   -376   -133       S
ATOM    677  SG BCYS A 127     -10.090  -1.823  -7.016  0.50 49.67           S
ANISOU  677  SG BCYS A 127     6623   6402   5848    -25   -373   -107       S
ATOM    678  N   ALA A 128     -13.808  -4.013  -7.949  1.00 40.45           N
ANISOU  678  N   ALA A 128     5391   5053   4926   -151   -326    155       N
ATOM    679  CA  ALA A 128     -14.561  -5.015  -7.203  1.00 42.98           C
ANISOU  679  CA  ALA A 128     5703   5326   5300   -144   -286    265       C
ATOM    680  C   ALA A 128     -14.372  -6.399  -7.803  1.00 42.13           C
ANISOU  680  C   ALA A 128     5606   5128   5273   -177   -340    267       C
ATOM    681  O   ALA A 128     -14.276  -7.384  -7.077  1.00 40.79           O
ANISOU  681  O   ALA A 128     5460   4915   5124   -147   -320    337       O
ATOM    682  CB  ALA A 128     -16.036  -4.664  -7.165  1.00 41.36           C
ANISOU  682  CB  ALA A 128     5437   5114   5166   -182   -238    345       C
ATOM    683  N   ILE A 129     -14.334  -6.478  -9.131  1.00 45.31           N
ANISOU  683  N   ILE A 129     5994   5501   5722   -230   -410    190       N
ATOM    684  CA  ILE A 129     -14.061  -7.751  -9.808  1.00 44.55           C
ANISOU  684  CA  ILE A 129     5911   5317   5697   -250   -478    158       C
ATOM    685  C   ILE A 129     -12.749  -8.372  -9.373  1.00 45.67           C
ANISOU  685  C   ILE A 129     6113   5462   5776   -183   -494    125       C
ATOM    686  O   ILE A 129     -12.669  -9.576  -9.100  1.00 46.37           O
ANISOU  686  O   ILE A 129     6225   5466   5927   -170   -509    164       O
ATOM    687  CB  ILE A 129     -14.009  -7.566 -11.322  1.00 44.09           C
ANISOU  687  CB  ILE A 129     5838   5262   5653   -289   -555     56       C
ATOM    688  CG1 ILE A 129     -15.415  -7.304 -11.857  1.00 43.79           C
ANISOU  688  CG1 ILE A 129     5734   5200   5703   -353   -563     89       C
ATOM    689  CG2 ILE A 129     -13.364  -8.790 -12.002  1.00 46.31           C
ANISOU  689  CG2 ILE A 129     6150   5475   5971   -279   -634    -14       C
ATOM    690  CD1 ILE A 129     -15.436  -6.722 -13.251  1.00 41.35           C
ANISOU  690  CD1 ILE A 129     5411   4933   5368   -372   -625     -1       C
ATOM    691  N   SER A 130     -11.711  -7.548  -9.309  1.00 44.37           N
ANISOU  691  N   SER A 130     5970   5389   5500   -140   -493     54       N
ATOM    692  CA  SER A 130     -10.385  -8.049  -8.982  1.00 44.97           C
ANISOU  692  CA  SER A 130     6090   5483   5513    -71   -517      6       C
ATOM    693  C   SER A 130     -10.333  -8.474  -7.518  1.00 44.43           C
ANISOU  693  C   SER A 130     6053   5415   5414     -6   -468     98       C
ATOM    694  O   SER A 130      -9.738  -9.492  -7.188  1.00 45.09           O
ANISOU  694  O   SER A 130     6174   5456   5500     44   -489    111       O
ATOM    695  CB  SER A 130      -9.319  -6.995  -9.280  1.00 42.09           C
ANISOU  695  CB  SER A 130     5720   5219   5053    -51   -527    -91       C
ATOM    696  OG  SER A 130      -9.318  -5.997  -8.283  1.00 46.58           O
ANISOU  696  OG  SER A 130     6285   5853   5558    -24   -478    -69       O
ATOM    697  N   VAL A 131     -10.963  -7.692  -6.642  1.00 40.75           N
ANISOU  697  N   VAL A 131     5573   4999   4910      5   -402    162       N
ATOM    698  CA  VAL A 131     -11.097  -8.095  -5.244  1.00 42.30           C
ANISOU  698  CA  VAL A 131     5798   5208   5066     78   -344    267       C
ATOM    699  C   VAL A 131     -11.879  -9.404  -5.124  1.00 42.75           C
ANISOU  699  C   VAL A 131     5855   5149   5237     52   -324    388       C
ATOM    700  O   VAL A 131     -11.467 -10.316  -4.412  1.00 42.76           O
ANISOU  700  O   VAL A 131     5900   5119   5227    116   -315    453       O
ATOM    701  CB  VAL A 131     -11.799  -7.006  -4.398  1.00 44.37           C
ANISOU  701  CB  VAL A 131     6040   5550   5267    100   -272    313       C
ATOM    702  CG1 VAL A 131     -12.129  -7.523  -3.005  1.00 47.53           C
ANISOU  702  CG1 VAL A 131     6468   5970   5622    181   -199    443       C
ATOM    703  CG2 VAL A 131     -10.920  -5.771  -4.310  1.00 44.14           C
ANISOU  703  CG2 VAL A 131     6016   5619   5136    134   -296    193       C
ATOM    704  N   ASP A 132     -13.017  -9.479  -5.812  1.00 46.41           N
ANISOU  704  N   ASP A 132     6267   5546   5820    -40   -320    421       N
ATOM    705  CA  ASP A 132     -13.848 -10.672  -5.754  1.00 45.10           C
ANISOU  705  CA  ASP A 132     6083   5255   5797    -83   -305    533       C
ATOM    706  C   ASP A 132     -13.104 -11.897  -6.271  1.00 45.28           C
ANISOU  706  C   ASP A 132     6148   5174   5883    -77   -382    488       C
ATOM    707  O   ASP A 132     -13.190 -12.950  -5.678  1.00 47.35           O
ANISOU  707  O   ASP A 132     6433   5347   6210    -55   -360    592       O
ATOM    708  CB  ASP A 132     -15.132 -10.506  -6.560  1.00 47.45           C
ANISOU  708  CB  ASP A 132     6304   5502   6224   -189   -312    545       C
ATOM    709  CG  ASP A 132     -15.933 -11.791  -6.628  1.00 49.70           C
ANISOU  709  CG  ASP A 132     6557   5638   6689   -250   -314    641       C
ATOM    710  OD1 ASP A 132     -16.544 -12.134  -5.590  1.00 55.37           O
ANISOU  710  OD1 ASP A 132     7258   6338   7442   -237   -222    798       O
ATOM    711  OD2 ASP A 132     -15.965 -12.467  -7.693  1.00 51.86           O
ANISOU  711  OD2 ASP A 132     6819   5811   7073   -308   -406    563       O
ATOM    712  N   ARG A 133     -12.390 -11.748  -7.385  1.00 44.35           N
ANISOU  712  N   ARG A 133     6039   5067   5746    -89   -468    339       N
ATOM    713  CA  ARG A 133     -11.740 -12.888  -8.009  1.00 43.36           C
ANISOU  713  CA  ARG A 133     5949   4845   5682    -77   -548    277       C
ATOM    714  C   ARG A 133     -10.506 -13.276  -7.224  1.00 44.15           C
ANISOU  714  C   ARG A 133     6113   4978   5685     31   -545    279       C
ATOM    715  O   ARG A 133     -10.149 -14.434  -7.177  1.00 44.13           O
ANISOU  715  O   ARG A 133     6149   4873   5746     64   -580    296       O
ATOM    716  CB  ARG A 133     -11.383 -12.593  -9.464  1.00 43.80           C
ANISOU  716  CB  ARG A 133     5991   4922   5730   -109   -633    119       C
ATOM    717  CG  ARG A 133     -12.581 -12.617 -10.426  1.00 44.58           C
ANISOU  717  CG  ARG A 133     6032   4957   5949   -205   -669    104       C
ATOM    718  CD  ARG A 133     -13.316 -13.957 -10.395  1.00 45.50           C
ANISOU  718  CD  ARG A 133     6139   4903   6246   -250   -698    166       C
ATOM    719  NE  ARG A 133     -14.387 -14.005  -9.385  1.00 50.29           N
ANISOU  719  NE  ARG A 133     6705   5471   6933   -289   -609    334       N
ATOM    720  CZ  ARG A 133     -14.969 -15.129  -8.969  1.00 49.83           C
ANISOU  720  CZ  ARG A 133     6636   5265   7033   -322   -597    439       C
ATOM    721  NH1 ARG A 133     -14.575 -16.300  -9.449  1.00 53.13           N
ANISOU  721  NH1 ARG A 133     7087   5547   7551   -319   -680    385       N
ATOM    722  NH2 ARG A 133     -15.926 -15.092  -8.050  1.00 53.35           N
ANISOU  722  NH2 ARG A 133     7035   5696   7540   -354   -500    604       N
ATOM    723  N   PHE A 134      -9.872 -12.308  -6.574  1.00 43.92           N
ANISOU  723  N   PHE A 134     6093   5086   5509     92   -510    259       N
ATOM    724  CA  PHE A 134      -8.698 -12.636  -5.781  1.00 45.89           C
ANISOU  724  CA  PHE A 134     6395   5381   5661    203   -517    253       C
ATOM    725  C   PHE A 134      -9.118 -13.486  -4.599  1.00 49.13           C
ANISOU  725  C   PHE A 134     6840   5729   6097    254   -458    419       C
ATOM    726  O   PHE A 134      -8.449 -14.453  -4.239  1.00 50.62           O
ANISOU  726  O   PHE A 134     7079   5866   6287    328   -482    446       O
ATOM    727  CB  PHE A 134      -7.969 -11.389  -5.287  1.00 47.48           C
ANISOU  727  CB  PHE A 134     6589   5739   5711    254   -502    187       C
ATOM    728  CG  PHE A 134      -6.826 -11.702  -4.372  1.00 49.31           C
ANISOU  728  CG  PHE A 134     6864   6030   5840    376   -515    181       C
ATOM    729  CD1 PHE A 134      -5.640 -12.204  -4.879  1.00 53.74           C
ANISOU  729  CD1 PHE A 134     7439   6592   6386    422   -586     82       C
ATOM    730  CD2 PHE A 134      -6.948 -11.540  -3.002  1.00 51.50           C
ANISOU  730  CD2 PHE A 134     7169   6371   6030    456   -460    275       C
ATOM    731  CE1 PHE A 134      -4.581 -12.521  -4.037  1.00 58.66           C
ANISOU  731  CE1 PHE A 134     8096   7274   6918    542   -607     74       C
ATOM    732  CE2 PHE A 134      -5.906 -11.844  -2.159  1.00 55.93           C
ANISOU  732  CE2 PHE A 134     7770   6995   6488    581   -483    267       C
ATOM    733  CZ  PHE A 134      -4.714 -12.340  -2.677  1.00 55.83           C
ANISOU  733  CZ  PHE A 134     7765   6977   6470    622   -560    165       C
ATOM    734  N   VAL A 135     -10.237 -13.101  -3.988  1.00 49.13           N
ANISOU  734  N   VAL A 135     6811   5740   6115    220   -376    536       N
ATOM    735  CA  VAL A 135     -10.749 -13.806  -2.821  1.00 47.88           C
ANISOU  735  CA  VAL A 135     6677   5541   5975    269   -296    720       C
ATOM    736  C   VAL A 135     -11.249 -15.192  -3.206  1.00 48.83           C
ANISOU  736  C   VAL A 135     6799   5470   6283    213   -312    802       C
ATOM    737  O   VAL A 135     -11.032 -16.147  -2.474  1.00 48.45           O
ANISOU  737  O   VAL A 135     6799   5355   6254    279   -287    919       O
ATOM    738  CB  VAL A 135     -11.890 -13.015  -2.132  1.00 48.89           C
ANISOU  738  CB  VAL A 135     6761   5738   6078    247   -193    826       C
ATOM    739  CG1 VAL A 135     -12.621 -13.894  -1.112  1.00 50.18           C
ANISOU  739  CG1 VAL A 135     6934   5838   6295    277    -97   1043       C
ATOM    740  CG2 VAL A 135     -11.342 -11.728  -1.486  1.00 49.57           C
ANISOU  740  CG2 VAL A 135     6858   6002   5973    329   -177    753       C
ATOM    741  N   ALA A 136     -11.914 -15.308  -4.355  1.00 48.85           N
ANISOU  741  N   ALA A 136     6751   5380   6428     95   -360    741       N
ATOM    742  CA  ALA A 136     -12.371 -16.625  -4.808  1.00 51.82           C
ANISOU  742  CA  ALA A 136     7124   5560   7005     36   -397    790       C
ATOM    743  C   ALA A 136     -11.178 -17.547  -4.995  1.00 51.88           C
ANISOU  743  C   ALA A 136     7204   5501   7006    115   -475    722       C
ATOM    744  O   ALA A 136     -11.246 -18.734  -4.720  1.00 56.06           O
ANISOU  744  O   ALA A 136     7766   5880   7656    128   -478    815       O
ATOM    745  CB  ALA A 136     -13.165 -16.512  -6.101  1.00 50.57           C
ANISOU  745  CB  ALA A 136     6898   5336   6982    -89   -462    693       C
ATOM    746  N   VAL A 137     -10.068 -16.979  -5.436  1.00 55.73           N
ANISOU  746  N   VAL A 137     7716   6103   7357    172   -534    563       N
ATOM    747  CA  VAL A 137      -8.879 -17.762  -5.729  1.00 54.42           C
ANISOU  747  CA  VAL A 137     7607   5894   7175    255   -613    475       C
ATOM    748  C   VAL A 137      -8.105 -18.099  -4.465  1.00 55.86           C
ANISOU  748  C   VAL A 137     7852   6121   7253    387   -573    573       C
ATOM    749  O   VAL A 137      -7.729 -19.251  -4.243  1.00 60.66           O
ANISOU  749  O   VAL A 137     8511   6608   7927    447   -599    624       O
ATOM    750  CB  VAL A 137      -7.966 -17.004  -6.708  1.00 55.74           C
ANISOU  750  CB  VAL A 137     7760   6180   7237    267   -682    276       C
ATOM    751  CG1 VAL A 137      -6.543 -17.551  -6.675  1.00 62.32           C
ANISOU  751  CG1 VAL A 137     8645   7034   7999    385   -739    197       C
ATOM    752  CG2 VAL A 137      -8.552 -17.074  -8.105  1.00 57.95           C
ANISOU  752  CG2 VAL A 137     8000   6389   7627    167   -747    171       C
ATOM    753  N   ALA A 138      -7.865 -17.083  -3.639  1.00 51.18           N
ANISOU  753  N   ALA A 138     7253   5698   6493    441   -517    593       N
ATOM    754  CA  ALA A 138      -7.058 -17.241  -2.424  1.00 50.92           C
ANISOU  754  CA  ALA A 138     7277   5745   6326    585   -491    662       C
ATOM    755  C   ALA A 138      -7.785 -17.983  -1.300  1.00 51.59           C
ANISOU  755  C   ALA A 138     7395   5754   6453    622   -401    890       C
ATOM    756  O   ALA A 138      -7.150 -18.573  -0.428  1.00 55.96           O
ANISOU  756  O   ALA A 138     8010   6317   6936    749   -392    972       O
ATOM    757  CB  ALA A 138      -6.603 -15.872  -1.928  1.00 47.27           C
ANISOU  757  CB  ALA A 138     6794   5488   5679    631   -473    589       C
ATOM    758  N   VAL A 139      -9.118 -17.959  -1.330  1.00 50.56           N
ANISOU  758  N   VAL A 139     7218   5552   6439    515   -331   1001       N
ATOM    759  CA  VAL A 139      -9.930 -18.486  -0.227  1.00 53.67           C
ANISOU  759  CA  VAL A 139     7625   5899   6869    541   -219   1238       C
ATOM    760  C   VAL A 139     -10.949 -19.537  -0.694  1.00 56.86           C
ANISOU  760  C   VAL A 139     7997   6077   7528    423   -204   1349       C
ATOM    761  O   VAL A 139     -12.107 -19.219  -0.955  1.00 56.61           O
ANISOU  761  O   VAL A 139     7890   6017   7600    306   -156   1395       O
ATOM    762  CB  VAL A 139     -10.683 -17.320   0.508  1.00 53.17           C
ANISOU  762  CB  VAL A 139     7518   5996   6687    540   -116   1303       C
ATOM    763  CG1 VAL A 139     -11.292 -17.792   1.848  1.00 53.72           C
ANISOU  763  CG1 VAL A 139     7611   6070   6731    615     14   1555       C
ATOM    764  CG2 VAL A 139      -9.749 -16.127   0.709  1.00 50.31           C
ANISOU  764  CG2 VAL A 139     7170   5837   6110    623   -156   1144       C
ATOM    765  N   PRO A 140     -10.513 -20.798  -0.814  1.00 69.31           N
ANISOU  765  N   PRO A 140     9627   7487   9220    453   -252   1385       N
ATOM    766  CA  PRO A 140     -11.395 -21.932  -1.139  1.00 72.40           C
ANISOU  766  CA  PRO A 140     9995   7636   9877    350   -245   1498       C
ATOM    767  C   PRO A 140     -12.484 -22.205  -0.094  1.00 68.17           C
ANISOU  767  C   PRO A 140     9429   7060   9411    328    -96   1770       C
ATOM    768  O   PRO A 140     -12.170 -22.612   1.028  1.00 75.93           O
ANISOU  768  O   PRO A 140    10473   8067  10308    450    -19   1942       O
ATOM    769  CB  PRO A 140     -10.425 -23.123  -1.204  1.00 75.72           C
ANISOU  769  CB  PRO A 140    10501   7917  10352    439   -322   1484       C
ATOM    770  CG  PRO A 140      -9.093 -22.514  -1.507  1.00 72.75           C
ANISOU  770  CG  PRO A 140    10163   7704   9774    542   -408   1280       C
ATOM    771  CD  PRO A 140      -9.090 -21.181  -0.817  1.00 70.58           C
ANISOU  771  CD  PRO A 140     9865   7672   9280    583   -337   1284       C
ATOM    772  N   LEU A 141     -13.746 -22.005  -0.465  1.00 67.03           N
ANISOU  772  N   LEU A 141     9187   6860   9421    183    -54   1814       N
ATOM    773  CA  LEU A 141     -14.846 -22.267   0.458  1.00 67.65           C
ANISOU  773  CA  LEU A 141     9216   6901   9586    151     97   2078       C
ATOM    774  C   LEU A 141     -15.857 -23.265  -0.099  1.00 66.57           C
ANISOU  774  C   LEU A 141     9006   6508   9780     -7     89   2162       C
ATOM    775  O   LEU A 141     -16.217 -23.206  -1.275  1.00 73.02           O
ANISOU  775  O   LEU A 141     9762   7245  10739   -130    -16   1995       O
ATOM    776  CB  LEU A 141     -15.574 -20.967   0.810  1.00 67.94           C
ANISOU  776  CB  LEU A 141     9182   7143   9490    134    188   2093       C
ATOM    777  CG  LEU A 141     -14.848 -19.870   1.585  1.00 66.71           C
ANISOU  777  CG  LEU A 141     9080   7245   9021    283    222   2043       C
ATOM    778  CD1 LEU A 141     -15.840 -18.768   1.927  1.00 65.83           C
ANISOU  778  CD1 LEU A 141     8886   7284   8841    249    323   2086       C
ATOM    779  CD2 LEU A 141     -14.197 -20.408   2.834  1.00 67.31           C
ANISOU  779  CD2 LEU A 141     9250   7364   8961    450    291   2208       C
ATOM    780  N   ARG A 142     -16.322 -24.163   0.761  1.00 69.48           N
ANISOU  780  N   ARG A 142     9375   6752  10272      0    200   2425       N
ATOM    781  CA  ARG A 142     -17.401 -25.077   0.424  1.00 73.83           C
ANISOU  781  CA  ARG A 142     9837   7057  11158   -158    217   2543       C
ATOM    782  C   ARG A 142     -18.578 -24.870   1.376  1.00 72.58           C
ANISOU  782  C   ARG A 142     9586   6954  11037   -195    408   2812       C
ATOM    783  O   ARG A 142     -18.439 -25.010   2.595  1.00 77.21           O
ANISOU  783  O   ARG A 142    10223   7616  11497    -75    546   3036       O
ATOM    784  CB  ARG A 142     -16.927 -26.547   0.475  1.00 75.09           C
ANISOU  784  CB  ARG A 142    10071   6956  11502   -136    173   2630       C
ATOM    785  N   TYR A 143     -19.738 -24.548   0.810  1.00 72.76           N
ANISOU  785  N   TYR A 143     9471   6947  11229   -353    415   2790       N
ATOM    786  CA  TYR A 143     -20.937 -24.276   1.597  1.00 75.61           C
ANISOU  786  CA  TYR A 143     9718   7372  11637   -399    596   3027       C
ATOM    787  C   TYR A 143     -21.730 -25.560   1.854  1.00 81.58           C
ANISOU  787  C   TYR A 143    10404   7865  12726   -508    672   3273       C
ATOM    788  O   TYR A 143     -21.543 -26.550   1.155  1.00 83.60           O
ANISOU  788  O   TYR A 143    10675   7870  13219   -587    552   3206       O
ATOM    789  CB  TYR A 143     -21.814 -23.244   0.878  1.00 75.90           C
ANISOU  789  CB  TYR A 143     9628   7518  11692   -509    568   2884       C
ATOM    790  CG  TYR A 143     -21.100 -21.958   0.480  1.00 71.55           C
ANISOU  790  CG  TYR A 143     9136   7196  10854   -425    485   2635       C
ATOM    791  CD1 TYR A 143     -19.964 -21.516   1.154  1.00 68.20           C
ANISOU  791  CD1 TYR A 143     8842   6938  10132   -248    499   2606       C
ATOM    792  CD2 TYR A 143     -21.581 -21.179  -0.566  1.00 71.04           C
ANISOU  792  CD2 TYR A 143     8988   7178  10825   -524    392   2435       C
ATOM    793  CE1 TYR A 143     -19.324 -20.342   0.783  1.00 67.40           C
ANISOU  793  CE1 TYR A 143     8781   7028   9799   -185    424   2383       C
ATOM    794  CE2 TYR A 143     -20.950 -20.012  -0.941  1.00 71.72           C
ANISOU  794  CE2 TYR A 143     9123   7456  10669   -454    324   2227       C
ATOM    795  CZ  TYR A 143     -19.824 -19.592  -0.268  1.00 66.61           C
ANISOU  795  CZ  TYR A 143     8600   6958   9750   -292    342   2201       C
ATOM    796  OH  TYR A 143     -19.211 -18.415  -0.658  1.00 66.37           O
ANISOU  796  OH  TYR A 143     8607   7105   9508   -237    275   1996       O
ATOM    797  N   ASN A 144     -22.606 -25.542   2.858  1.00 85.02           N
ANISOU  797  N   ASN A 144    10762   8356  13185   -509    872   3558       N
ATOM    798  CA  ASN A 144     -23.504 -26.672   3.129  1.00 91.56           C
ANISOU  798  CA  ASN A 144    11494   8947  14348   -631    966   3812       C
ATOM    799  C   ASN A 144     -24.828 -26.584   2.362  1.00 92.73           C
ANISOU  799  C   ASN A 144    11448   9028  14758   -835    937   3738       C
ATOM    800  O   ASN A 144     -25.506 -27.590   2.168  1.00 95.95           O
ANISOU  800  O   ASN A 144    11770   9250  15438   -956    921   3771       O
ATOM    801  CB  ASN A 144     -23.817 -26.785   4.629  1.00 89.47           C
ANISOU  801  CB  ASN A 144    11234   8841  13918   -510   1185   4081       C
ATOM    802  CG  ASN A 144     -22.610 -27.171   5.461  1.00 91.80           C
ANISOU  802  CG  ASN A 144    11712   9176  13991   -311   1210   4170       C
ATOM    803  OD1 ASN A 144     -21.768 -27.968   5.037  1.00 98.50           O
ANISOU  803  OD1 ASN A 144    12663   9837  14926   -297   1085   4097       O
ATOM    804  ND2 ASN A 144     -22.523 -26.607   6.662  1.00 95.79           N
ANISOU  804  ND2 ASN A 144    12259   9935  14200   -144   1365   4318       N
ATOM    805  N   ARG A 145     -25.196 -25.383   1.932  1.00 88.69           N
ANISOU  805  N   ARG A 145    10867   8690  14142   -861    918   3610       N
ATOM    806  CA  ARG A 145     -26.497 -25.173   1.309  1.00 88.93           C
ANISOU  806  CA  ARG A 145    10702   8681  14406  -1038    908   3577       C
ATOM    807  C   ARG A 145     -26.384 -24.715  -0.138  1.00 87.01           C
ANISOU  807  C   ARG A 145    10439   8417  14203  -1120    685   3235       C
ATOM    808  O   ARG A 145     -25.303 -24.363  -0.602  1.00 88.94           O
ANISOU  808  O   ARG A 145    10821   8731  14241  -1026    558   3014       O
ATOM    809  CB  ARG A 145     -27.309 -24.172   2.131  1.00 88.68           C
ANISOU  809  CB  ARG A 145    10576   8911  14209   -988   1095   3719       C
ATOM    810  CG  ARG A 145     -27.573 -24.692   3.532  1.00 96.56           C
ANISOU  810  CG  ARG A 145    11581   9982  15126   -889   1298   3986       C
ATOM    811  CD  ARG A 145     -28.518 -23.808   4.319  1.00 99.69           C
ANISOU  811  CD  ARG A 145    11865  10625  15388   -842   1479   4116       C
ATOM    812  NE  ARG A 145     -28.039 -23.639   5.686  1.00104.20           N
ANISOU  812  NE  ARG A 145    12544  11384  15663   -639   1643   4295       N
ATOM    813  CZ  ARG A 145     -27.178 -22.696   6.035  1.00100.06           C
ANISOU  813  CZ  ARG A 145    12147  11054  14815   -476   1654   4248       C
ATOM    814  NH1 ARG A 145     -26.741 -21.869   5.109  1.00100.09           N
ANISOU  814  NH1 ARG A 145    12182  11089  14758   -502   1511   4018       N
ATOM    815  NH2 ARG A 145     -26.761 -22.574   7.287  1.00 93.36           N
ANISOU  815  NH2 ARG A 145    11395  10386  13690   -281   1788   4391       N
ATOM    816  N   GLN A 146     -27.512 -24.727  -0.843  1.00 99.18           N
ANISOU  816  N   GLN A 146    11805   9874  16004  -1290    640   3191       N
ATOM    817  CA  GLN A 146     -27.542 -24.456  -2.280  1.00 95.66           C
ANISOU  817  CA  GLN A 146    11328   9388  15632  -1376    419   2874       C
ATOM    818  C   GLN A 146     -27.374 -22.980  -2.632  1.00 90.47           C
ANISOU  818  C   GLN A 146    10692   9010  14674  -1296    384   2684       C
ATOM    819  O   GLN A 146     -28.088 -22.122  -2.118  1.00 88.44           O
ANISOU  819  O   GLN A 146    10346   8935  14322  -1279    514   2782       O
ATOM    820  CB  GLN A 146     -28.853 -24.974  -2.883  1.00 93.27           C
ANISOU  820  CB  GLN A 146    10822   8922  15694  -1571    373   2877       C
ATOM    821  N   GLY A 147     -26.431 -22.693  -3.523  1.00 82.19           N
ANISOU  821  N   GLY A 147     9758   7990  13482  -1244    212   2414       N
ATOM    822  CA  GLY A 147     -26.296 -21.355  -4.068  1.00 83.12           C
ANISOU  822  CA  GLY A 147     9886   8333  13362  -1191    155   2218       C
ATOM    823  C   GLY A 147     -25.132 -20.548  -3.525  1.00 80.63           C
ANISOU  823  C   GLY A 147     9730   8221  12685  -1014    197   2175       C
ATOM    824  O   GLY A 147     -24.428 -20.961  -2.600  1.00 83.49           O
ANISOU  824  O   GLY A 147    10195   8580  12946   -914    282   2309       O
ATOM    825  N   GLY A 148     -24.929 -19.379  -4.115  1.00 72.04           N
ANISOU  825  N   GLY A 148     8658   7308  11407   -975    131   1986       N
ATOM    826  CA  GLY A 148     -23.892 -18.484  -3.661  1.00 67.13           C
ANISOU  826  CA  GLY A 148     8165   6880  10460   -822    161   1927       C
ATOM    827  C   GLY A 148     -24.300 -17.799  -2.374  1.00 70.27           C
ANISOU  827  C   GLY A 148     8541   7450  10709   -740    351   2118       C
ATOM    828  O   GLY A 148     -25.385 -18.040  -1.837  1.00 67.38           O
ANISOU  828  O   GLY A 148     8056   7058  10487   -799    471   2309       O
ATOM    829  N   SER A 149     -23.425 -16.928  -1.883  1.00 68.75           N
ANISOU  829  N   SER A 149     8455   7438  10227   -600    376   2060       N
ATOM    830  CA  SER A 149     -23.711 -16.143  -0.691  1.00 66.04           C
ANISOU  830  CA  SER A 149     8107   7284   9702   -495    539   2199       C
ATOM    831  C   SER A 149     -24.342 -14.810  -1.067  1.00 66.13           C
ANISOU  831  C   SER A 149     8044   7447   9636   -506    537   2093       C
ATOM    832  O   SER A 149     -24.808 -14.070  -0.194  1.00 70.27           O
ANISOU  832  O   SER A 149     8538   8126  10035   -431    667   2192       O
ATOM    833  CB  SER A 149     -22.433 -15.907   0.106  1.00 63.28           C
ANISOU  833  CB  SER A 149     7909   7048   9087   -329    558   2183       C
ATOM    834  OG  SER A 149     -21.411 -15.437  -0.746  1.00 61.93           O
ANISOU  834  OG  SER A 149     7820   6903   8809   -309    408   1941       O
ATOM    835  N   ARG A 150     -24.362 -14.524  -2.369  1.00 61.49           N
ANISOU  835  N   ARG A 150     7430   6814   9120   -590    388   1895       N
ATOM    836  CA  ARG A 150     -24.756 -13.218  -2.896  1.00 61.39           C
ANISOU  836  CA  ARG A 150     7371   6936   9019   -589    358   1766       C
ATOM    837  C   ARG A 150     -23.836 -12.116  -2.386  1.00 57.38           C
ANISOU  837  C   ARG A 150     6974   6604   8224   -448    378   1684       C
ATOM    838  O   ARG A 150     -24.195 -10.937  -2.392  1.00 57.20           O
ANISOU  838  O   ARG A 150     6921   6713   8100   -415    401   1629       O
ATOM    839  CB  ARG A 150     -26.214 -12.898  -2.565  1.00 66.55           C
ANISOU  839  CB  ARG A 150     7871   7637   9780   -638    467   1899       C
ATOM    840  CG  ARG A 150     -27.189 -13.921  -3.121  1.00 73.61           C
ANISOU  840  CG  ARG A 150     8630   8354  10984   -793    437   1967       C
ATOM    841  CD  ARG A 150     -28.591 -13.742  -2.564  1.00 80.77           C
ANISOU  841  CD  ARG A 150     9372   9311  12005   -833    575   2141       C
ATOM    842  NE  ARG A 150     -29.604 -14.216  -3.504  1.00 87.31           N
ANISOU  842  NE  ARG A 150    10046  10012  13115   -989    492   2112       N
ATOM    843  CZ  ARG A 150     -30.080 -15.457  -3.516  1.00 93.67           C
ANISOU  843  CZ  ARG A 150    10768  10632  14190  -1104    497   2227       C
ATOM    844  NH1 ARG A 150     -29.627 -16.346  -2.640  1.00 96.71           N
ANISOU  844  NH1 ARG A 150    11218  10936  14591  -1075    590   2395       N
ATOM    845  NH2 ARG A 150     -31.005 -15.813  -4.401  1.00 99.26           N
ANISOU  845  NH2 ARG A 150    11326  11230  15156  -1246    403   2175       N
ATOM    846  N   ARG A 151     -22.632 -12.495  -1.974  1.00 54.24           N
ANISOU  846  N   ARG A 151     6702   6202   7706   -366    359   1666       N
ATOM    847  CA  ARG A 151     -21.646 -11.507  -1.554  1.00 53.76           C
ANISOU  847  CA  ARG A 151     6742   6294   7392   -240    355   1564       C
ATOM    848  C   ARG A 151     -21.252 -10.586  -2.704  1.00 47.81           C
ANISOU  848  C   ARG A 151     6001   5575   6592   -270    231   1347       C
ATOM    849  O   ARG A 151     -20.843  -9.450  -2.472  1.00 49.93           O
ANISOU  849  O   ARG A 151     6308   5974   6690   -194    237   1263       O
ATOM    850  CB  ARG A 151     -20.405 -12.194  -0.973  1.00 53.09           C
ANISOU  850  CB  ARG A 151     6777   6189   7206   -149    342   1579       C
ATOM    851  CG  ARG A 151     -19.620 -13.053  -1.944  1.00 53.71           C
ANISOU  851  CG  ARG A 151     6903   6125   7381   -205    208   1469       C
ATOM    852  CD  ARG A 151     -18.449 -13.688  -1.209  1.00 56.76           C
ANISOU  852  CD  ARG A 151     7400   6507   7657    -95    210   1504       C
ATOM    853  NE  ARG A 151     -17.883 -14.824  -1.924  1.00 57.25           N
ANISOU  853  NE  ARG A 151     7499   6403   7848   -140    109   1454       N
ATOM    854  CZ  ARG A 151     -16.802 -15.489  -1.527  1.00 59.19           C
ANISOU  854  CZ  ARG A 151     7841   6622   8026    -52     83   1459       C
ATOM    855  NH1 ARG A 151     -16.159 -15.118  -0.422  1.00 60.16           N
ANISOU  855  NH1 ARG A 151     8030   6881   7948     86    145   1509       N
ATOM    856  NH2 ARG A 151     -16.364 -16.527  -2.235  1.00 62.47           N
ANISOU  856  NH2 ARG A 151     8285   6878   8574    -92    -11   1407       N
ATOM    857  N   GLN A 152     -21.362 -11.059  -3.944  1.00 48.72           N
ANISOU  857  N   GLN A 152     6084   5573   6856   -376    118   1254       N
ATOM    858  CA  GLN A 152     -21.069 -10.183  -5.084  1.00 48.39           C
ANISOU  858  CA  GLN A 152     6048   5573   6765   -400     11   1067       C
ATOM    859  C   GLN A 152     -22.087  -9.053  -5.147  1.00 48.79           C
ANISOU  859  C   GLN A 152     6016   5717   6805   -412     56   1073       C
ATOM    860  O   GLN A 152     -21.734  -7.909  -5.409  1.00 48.19           O
ANISOU  860  O   GLN A 152     5970   5737   6603   -370     31    967       O
ATOM    861  CB  GLN A 152     -21.048 -10.959  -6.413  1.00 49.61           C
ANISOU  861  CB  GLN A 152     6185   5596   7070   -495   -121    966       C
ATOM    862  CG  GLN A 152     -19.810 -11.876  -6.596  1.00 49.88           C
ANISOU  862  CG  GLN A 152     6317   5551   7086   -465   -193    904       C
ATOM    863  CD  GLN A 152     -19.921 -13.162  -5.810  1.00 50.83           C
ANISOU  863  CD  GLN A 152     6443   5551   7318   -469   -140   1055       C
ATOM    864  OE1 GLN A 152     -21.025 -13.646  -5.567  1.00 53.27           O
ANISOU  864  OE1 GLN A 152     6663   5786   7790   -538    -86   1183       O
ATOM    865  NE2 GLN A 152     -18.786 -13.722  -5.406  1.00 50.91           N
ANISOU  865  NE2 GLN A 152     6553   5541   7251   -393   -152   1049       N
ATOM    866  N   LEU A 153     -23.347  -9.378  -4.886  1.00 48.05           N
ANISOU  866  N   LEU A 153     5813   5592   6854   -467    124   1202       N
ATOM    867  CA ALEU A 153     -24.413  -8.378  -4.892  0.57 47.50           C
ANISOU  867  CA ALEU A 153     5649   5611   6786   -471    173   1220       C
ATOM    868  CA BLEU A 153     -24.420  -8.389  -4.882  0.43 47.38           C
ANISOU  868  CA BLEU A 153     5634   5595   6773   -471    174   1222       C
ATOM    869  C   LEU A 153     -24.187  -7.346  -3.801  1.00 46.51           C
ANISOU  869  C   LEU A 153     5571   5635   6465   -347    275   1249       C
ATOM    870  O   LEU A 153     -24.403  -6.157  -4.006  1.00 46.51           O
ANISOU  870  O   LEU A 153     5560   5724   6388   -313    270   1174       O
ATOM    871  CB ALEU A 153     -25.782  -9.040  -4.711  0.57 51.92           C
ANISOU  871  CB ALEU A 153     6069   6110   7549   -553    238   1368       C
ATOM    872  CB BLEU A 153     -25.768  -9.073  -4.667  0.43 51.13           C
ANISOU  872  CB BLEU A 153     5971   6009   7449   -551    242   1374       C
ATOM    873  CG ALEU A 153     -26.232  -9.999  -5.818  0.57 54.81           C
ANISOU  873  CG ALEU A 153     6361   6323   8142   -685    125   1327       C
ATOM    874  CG BLEU A 153     -27.019  -8.202  -4.565  0.43 53.43           C
ANISOU  874  CG BLEU A 153     6140   6392   7769   -554    309   1420       C
ATOM    875  CD1ALEU A 153     -27.610 -10.602  -5.519  0.57 56.51           C
ANISOU  875  CD1ALEU A 153     6418   6478   8574   -771    199   1484       C
ATOM    876  CD1BLEU A 153     -27.431  -7.686  -5.932  0.43 53.37           C
ANISOU  876  CD1BLEU A 153     6078   6370   7830   -620    180   1277       C
ATOM    877  CD2ALEU A 153     -26.239  -9.272  -7.154  0.57 55.07           C
ANISOU  877  CD2ALEU A 153     6387   6380   8159   -714    -11   1144       C
ATOM    878  CD2BLEU A 153     -28.154  -8.980  -3.911  0.43 56.44           C
ANISOU  878  CD2BLEU A 153     6391   6731   8323   -607    423   1617       C
ATOM    879  N   LEU A 154     -23.753  -7.809  -2.638  1.00 43.53           N
ANISOU  879  N   LEU A 154     5250   5283   6007   -269    364   1355       N
ATOM    880  CA  LEU A 154     -23.472  -6.906  -1.542  1.00 43.32           C
ANISOU  880  CA  LEU A 154     5275   5402   5780   -135    450   1369       C
ATOM    881  C   LEU A 154     -22.298  -6.014  -1.914  1.00 40.83           C
ANISOU  881  C   LEU A 154     5060   5137   5317    -84    356   1184       C
ATOM    882  O   LEU A 154     -22.334  -4.814  -1.679  1.00 39.86           O
ANISOU  882  O   LEU A 154     4947   5114   5085    -19    373   1118       O
ATOM    883  CB  LEU A 154     -23.190  -7.695  -0.266  1.00 45.65           C
ANISOU  883  CB  LEU A 154     5617   5718   6011    -52    554   1522       C
ATOM    884  CG  LEU A 154     -24.431  -8.482   0.155  1.00 48.09           C
ANISOU  884  CG  LEU A 154     5812   5983   6477   -105    670   1730       C
ATOM    885  CD1 LEU A 154     -24.094  -9.448   1.260  1.00 48.31           C
ANISOU  885  CD1 LEU A 154     5890   6002   6463    -35    766   1900       C
ATOM    886  CD2 LEU A 154     -25.539  -7.508   0.592  1.00 48.46           C
ANISOU  886  CD2 LEU A 154     5766   6157   6489    -62    772   1780       C
ATOM    887  N   LEU A 155     -21.270  -6.598  -2.522  1.00 48.20           N
ANISOU  887  N   LEU A 155     6060   5993   6260   -116    258   1100       N
ATOM    888  CA  LEU A 155     -20.092  -5.845  -2.920  1.00 48.01           C
ANISOU  888  CA  LEU A 155     6118   6010   6114    -79    172    934       C
ATOM    889  C   LEU A 155     -20.457  -4.847  -4.018  1.00 46.14           C
ANISOU  889  C   LEU A 155     5840   5780   5912   -135    110    824       C
ATOM    890  O   LEU A 155     -20.014  -3.707  -3.988  1.00 44.12           O
ANISOU  890  O   LEU A 155     5618   5596   5550    -86     96    730       O
ATOM    891  CB  LEU A 155     -18.955  -6.793  -3.376  1.00 48.32           C
ANISOU  891  CB  LEU A 155     6225   5968   6167    -98     87    877       C
ATOM    892  CG  LEU A 155     -17.693  -6.082  -3.903  1.00 50.01           C
ANISOU  892  CG  LEU A 155     6505   6222   6275    -71      0    709       C
ATOM    893  CD1 LEU A 155     -17.156  -5.078  -2.885  1.00 50.32           C
ANISOU  893  CD1 LEU A 155     6591   6382   6148     39     40    674       C
ATOM    894  CD2 LEU A 155     -16.579  -7.078  -4.327  1.00 49.41           C
ANISOU  894  CD2 LEU A 155     6487   6076   6212    -78    -78    657       C
ATOM    895  N   ILE A 156     -21.282  -5.265  -4.975  1.00 45.77           N
ANISOU  895  N   ILE A 156     5716   5656   6017   -235     70    838       N
ATOM    896  CA  ILE A 156     -21.781  -4.345  -6.013  1.00 46.11           C
ANISOU  896  CA  ILE A 156     5714   5714   6091   -278     15    754       C
ATOM    897  C   ILE A 156     -22.572  -3.169  -5.410  1.00 43.26           C
ANISOU  897  C   ILE A 156     5311   5448   5677   -221     94    786       C
ATOM    898  O   ILE A 156     -22.365  -2.010  -5.776  1.00 44.12           O
ANISOU  898  O   ILE A 156     5442   5602   5719   -193     65    695       O
ATOM    899  CB  ILE A 156     -22.659  -5.101  -7.028  1.00 46.25           C
ANISOU  899  CB  ILE A 156     5646   5642   6285   -385    -45    769       C
ATOM    900  CG1 ILE A 156     -21.772  -5.941  -7.953  1.00 48.46           C
ANISOU  900  CG1 ILE A 156     5978   5838   6596   -429   -155    678       C
ATOM    901  CG2 ILE A 156     -23.508  -4.140  -7.846  1.00 46.01           C
ANISOU  901  CG2 ILE A 156     5547   5648   6287   -410    -78    723       C
ATOM    902  CD1 ILE A 156     -22.532  -7.014  -8.720  1.00 48.79           C
ANISOU  902  CD1 ILE A 156     5945   5769   6823   -525   -219    694       C
ATOM    903  N   GLY A 157     -23.477  -3.464  -4.482  1.00 40.26           N
ANISOU  903  N   GLY A 157     4870   5096   5331   -197    199    919       N
ATOM    904  CA  GLY A 157     -24.165  -2.412  -3.746  1.00 41.24           C
ANISOU  904  CA  GLY A 157     4961   5322   5386   -117    286    951       C
ATOM    905  C   GLY A 157     -23.184  -1.443  -3.081  1.00 42.96           C
ANISOU  905  C   GLY A 157     5280   5618   5425     -8    291    860       C
ATOM    906  O   GLY A 157     -23.352  -0.212  -3.133  1.00 40.41           O
ANISOU  906  O   GLY A 157     4959   5347   5049     38    288    790       O
ATOM    907  N   ALA A 158     -22.156  -2.002  -2.447  1.00 42.36           N
ANISOU  907  N   ALA A 158     5285   5546   5263     36    292    859       N
ATOM    908  CA  ALA A 158     -21.120  -1.197  -1.806  1.00 43.78           C
ANISOU  908  CA  ALA A 158     5556   5796   5283    136    279    759       C
ATOM    909  C   ALA A 158     -20.405  -0.304  -2.826  1.00 40.80           C
ANISOU  909  C   ALA A 158     5211   5388   4901     97    176    605       C
ATOM    910  O   ALA A 158     -20.127   0.862  -2.550  1.00 40.61           O
ANISOU  910  O   ALA A 158     5218   5414   4800    158    169    519       O
ATOM    911  CB  ALA A 158     -20.122  -2.094  -1.096  1.00 43.01           C
ANISOU  911  CB  ALA A 158     5531   5701   5109    183    280    783       C
ATOM    912  N   THR A 159     -20.145  -0.847  -4.009  1.00 45.74           N
ANISOU  912  N   THR A 159     5830   5932   5618     -3     98    575       N
ATOM    913  CA  THR A 159     -19.422  -0.144  -5.060  1.00 46.50           C
ANISOU  913  CA  THR A 159     5954   6003   5710    -42     10    451       C
ATOM    914  C   THR A 159     -20.159   1.103  -5.527  1.00 47.60           C
ANISOU  914  C   THR A 159     6055   6159   5872    -43     11    421       C
ATOM    915  O   THR A 159     -19.538   2.153  -5.799  1.00 43.24           O
ANISOU  915  O   THR A 159     5540   5615   5275    -26    -24    328       O
ATOM    916  CB  THR A 159     -19.173  -1.087  -6.266  1.00 49.05           C
ANISOU  916  CB  THR A 159     6269   6247   6122   -135    -67    436       C
ATOM    917  OG1 THR A 159     -18.147  -2.032  -5.930  1.00 48.82           O
ANISOU  917  OG1 THR A 159     6295   6198   6056   -121    -86    427       O
ATOM    918  CG2 THR A 159     -18.730  -0.327  -7.477  1.00 54.27           C
ANISOU  918  CG2 THR A 159     6941   6896   6784   -174   -140    337       C
ATOM    919  N   TRP A 160     -21.488   0.981  -5.605  1.00 44.25           N
ANISOU  919  N   TRP A 160     5550   5736   5527    -63     52    506       N
ATOM    920  CA  TRP A 160     -22.353   2.047  -6.076  1.00 44.82           C
ANISOU  920  CA  TRP A 160     5575   5824   5633    -58     53    493       C
ATOM    921  C   TRP A 160     -22.529   3.103  -5.004  1.00 44.42           C
ANISOU  921  C   TRP A 160     5541   5840   5498     48    119    479       C
ATOM    922  O   TRP A 160     -22.535   4.287  -5.296  1.00 45.14           O
ANISOU  922  O   TRP A 160     5644   5932   5574     75     97    413       O
ATOM    923  CB  TRP A 160     -23.717   1.490  -6.515  1.00 43.80           C
ANISOU  923  CB  TRP A 160     5339   5678   5626   -113     67    583       C
ATOM    924  CG  TRP A 160     -23.623   0.886  -7.875  1.00 44.81           C
ANISOU  924  CG  TRP A 160     5450   5739   5836   -207    -30    550       C
ATOM    925  CD1 TRP A 160     -23.339  -0.417  -8.181  1.00 47.44           C
ANISOU  925  CD1 TRP A 160     5783   6014   6228   -271    -68    566       C
ATOM    926  CD2 TRP A 160     -23.751   1.573  -9.125  1.00 44.83           C
ANISOU  926  CD2 TRP A 160     5443   5730   5861   -235   -106    488       C
ATOM    927  NE1 TRP A 160     -23.304  -0.583  -9.550  1.00 45.33           N
ANISOU  927  NE1 TRP A 160     5505   5706   6014   -333   -167    504       N
ATOM    928  CE2 TRP A 160     -23.554   0.626 -10.148  1.00 45.19           C
ANISOU  928  CE2 TRP A 160     5481   5722   5965   -310   -189    462       C
ATOM    929  CE3 TRP A 160     -24.012   2.902  -9.478  1.00 49.04           C
ANISOU  929  CE3 TRP A 160     5977   6289   6366   -195   -112    454       C
ATOM    930  CZ2 TRP A 160     -23.630   0.956 -11.490  1.00 45.92           C
ANISOU  930  CZ2 TRP A 160     5566   5807   6074   -338   -274    406       C
ATOM    931  CZ3 TRP A 160     -24.091   3.224 -10.814  1.00 48.83           C
ANISOU  931  CZ3 TRP A 160     5943   6245   6366   -229   -192    414       C
ATOM    932  CH2 TRP A 160     -23.908   2.255 -11.803  1.00 43.66           C
ANISOU  932  CH2 TRP A 160     5280   5556   5753   -296   -271    391       C
ATOM    933  N   LEU A 161     -22.659   2.677  -3.760  1.00 40.98           N
ANISOU  933  N   LEU A 161     5109   5461   5003    117    198    541       N
ATOM    934  CA  LEU A 161     -22.779   3.637  -2.689  1.00 41.39           C
ANISOU  934  CA  LEU A 161     5183   5589   4955    237    256    513       C
ATOM    935  C   LEU A 161     -21.441   4.412  -2.557  1.00 44.23           C
ANISOU  935  C   LEU A 161     5637   5941   5228    274    192    373       C
ATOM    936  O   LEU A 161     -21.436   5.608  -2.246  1.00 42.17           O
ANISOU  936  O   LEU A 161     5398   5700   4926    343    190    293       O
ATOM    937  CB  LEU A 161     -23.171   2.948  -1.387  1.00 46.51           C
ANISOU  937  CB  LEU A 161     5817   6314   5540    315    360    619       C
ATOM    938  CG  LEU A 161     -24.605   2.381  -1.273  1.00 50.73           C
ANISOU  938  CG  LEU A 161     6240   6871   6164    295    450    768       C
ATOM    939  CD1 LEU A 161     -24.922   1.996   0.165  1.00 54.54           C
ANISOU  939  CD1 LEU A 161     6717   7453   6551    405    572    873       C
ATOM    940  CD2 LEU A 161     -25.677   3.331  -1.817  1.00 52.81           C
ANISOU  940  CD2 LEU A 161     6426   7142   6496    295    453    755       C
ATOM    941  N   LEU A 162     -20.316   3.749  -2.819  1.00 44.86           N
ANISOU  941  N   LEU A 162     5766   5986   5293    228    136    337       N
ATOM    942  CA ALEU A 162     -19.013   4.405  -2.738  0.41 45.14           C
ANISOU  942  CA ALEU A 162     5871   6014   5266    250     73    207       C
ATOM    943  CA BLEU A 162     -19.028   4.430  -2.705  0.59 46.42           C
ANISOU  943  CA BLEU A 162     6033   6178   5426    254     74    207       C
ATOM    944  C   LEU A 162     -18.860   5.461  -3.827  0.78 43.65           C
ANISOU  944  C   LEU A 162     5678   5763   5142    194     14    132       C
ATOM    945  O   LEU A 162     -18.346   6.560  -3.592  1.00 42.72           O
ANISOU  945  O   LEU A 162     5594   5639   4999    234    -12     34       O
ATOM    946  CB ALEU A 162     -17.895   3.370  -2.845  0.41 44.09           C
ANISOU  946  CB ALEU A 162     5776   5863   5112    214     30    197       C
ATOM    947  CB BLEU A 162     -17.866   3.431  -2.720  0.59 46.80           C
ANISOU  947  CB BLEU A 162     6124   6214   5445    225     32    192       C
ATOM    948  CG ALEU A 162     -17.660   2.579  -1.567  0.41 43.58           C
ANISOU  948  CG ALEU A 162     5743   5865   4951    301     76    246       C
ATOM    949  CG BLEU A 162     -16.549   4.072  -2.270  0.59 47.86           C
ANISOU  949  CG BLEU A 162     6316   6366   5502    273    -22     61       C
ATOM    950  CD1ALEU A 162     -16.814   1.361  -1.859  0.41 43.66           C
ANISOU  950  CD1ALEU A 162     5777   5839   4972    255     37    265       C
ATOM    951  CD1BLEU A 162     -16.706   4.602  -0.860  0.59 50.32           C
ANISOU  951  CD1BLEU A 162     6653   6761   5705    406     19     32       C
ATOM    952  CD2ALEU A 162     -16.998   3.475  -0.527  0.41 45.08           C
ANISOU  952  CD2ALEU A 162     5982   6122   5022    414     65    139       C
ATOM    953  CD2BLEU A 162     -15.368   3.099  -2.357  0.59 46.77           C
ANISOU  953  CD2BLEU A 162     6211   6220   5340    249    -68     42       C
ATOM    954  N   SER A 163     -19.307   5.112  -5.031  1.00 44.00           N
ANISOU  954  N   SER A 163     5683   5758   5276    103    -10    179       N
ATOM    955  CA  SER A 163     -19.272   6.021  -6.171  1.00 44.15           C
ANISOU  955  CA  SER A 163     5697   5726   5353     55    -57    137       C
ATOM    956  C   SER A 163     -20.136   7.243  -5.951  1.00 45.25           C
ANISOU  956  C   SER A 163     5817   5869   5508    113    -29    130       C
ATOM    957  O   SER A 163     -19.751   8.357  -6.324  1.00 43.57           O
ANISOU  957  O   SER A 163     5629   5614   5313    115    -60     65       O
ATOM    958  CB  SER A 163     -19.730   5.310  -7.430  1.00 44.87           C
ANISOU  958  CB  SER A 163     5745   5783   5518    -32    -90    193       C
ATOM    959  OG  SER A 163     -18.949   4.141  -7.590  1.00 45.32           O
ANISOU  959  OG  SER A 163     5824   5832   5564    -74   -118    192       O
ATOM    960  N   ALA A 164     -21.311   7.020  -5.361  1.00 41.88           N
ANISOU  960  N   ALA A 164     5339   5489   5083    160     35    203       N
ATOM    961  CA  ALA A 164     -22.200   8.117  -5.010  1.00 42.57           C
ANISOU  961  CA  ALA A 164     5404   5594   5177    236     70    197       C
ATOM    962  C   ALA A 164     -21.551   9.003  -3.958  1.00 41.99           C
ANISOU  962  C   ALA A 164     5392   5538   5024    332     75     96       C
ATOM    963  O   ALA A 164     -21.706  10.223  -3.986  1.00 43.75           O
ANISOU  963  O   ALA A 164     5628   5728   5266    378     63     34       O
ATOM    964  CB  ALA A 164     -23.578   7.580  -4.505  1.00 43.26           C
ANISOU  964  CB  ALA A 164     5409   5746   5281    273    150    304       C
ATOM    965  N   ALA A 165     -20.830   8.400  -3.019  1.00 44.31           N
ANISOU  965  N   ALA A 165     5725   5880   5232    370     87     73       N
ATOM    966  CA  ALA A 165     -20.155   9.200  -1.993  1.00 42.42           C
ANISOU  966  CA  ALA A 165     5544   5665   4910    468     75    -44       C
ATOM    967  C   ALA A 165     -19.074  10.123  -2.604  1.00 43.21           C
ANISOU  967  C   ALA A 165     5685   5674   5058    419    -10   -161       C
ATOM    968  O   ALA A 165     -18.926  11.276  -2.200  1.00 46.29           O
ANISOU  968  O   ALA A 165     6101   6037   5449    481    -32   -261       O
ATOM    969  CB  ALA A 165     -19.551   8.301  -0.951  1.00 45.09           C
ANISOU  969  CB  ALA A 165     5914   6079   5139    522     94    -41       C
ATOM    970  N   VAL A 166     -18.320   9.614  -3.571  1.00 42.53           N
ANISOU  970  N   VAL A 166     5601   5540   5020    309    -55   -148       N
ATOM    971  CA  VAL A 166     -17.323  10.431  -4.248  1.00 42.18           C
ANISOU  971  CA  VAL A 166     5580   5412   5033    252   -119   -232       C
ATOM    972  C   VAL A 166     -17.992  11.597  -4.983  1.00 42.01           C
ANISOU  972  C   VAL A 166     5544   5317   5099    242   -121   -224       C
ATOM    973  O   VAL A 166     -17.518  12.718  -4.921  1.00 42.43           O
ANISOU  973  O   VAL A 166     5622   5305   5196    255   -154   -310       O
ATOM    974  CB  VAL A 166     -16.476   9.596  -5.242  1.00 41.66           C
ANISOU  974  CB  VAL A 166     5510   5325   4994    145   -153   -204       C
ATOM    975  CG1 VAL A 166     -15.518  10.509  -6.039  1.00 44.43           C
ANISOU  975  CG1 VAL A 166     5872   5595   5415     81   -202   -267       C
ATOM    976  CG2 VAL A 166     -15.678   8.521  -4.485  1.00 42.48           C
ANISOU  976  CG2 VAL A 166     5634   5489   5016    165   -161   -222       C
ATOM    977  N   ALA A 167     -19.104  11.319  -5.659  1.00 38.69           N
ANISOU  977  N   ALA A 167     5081   4905   4713    222    -91   -121       N
ATOM    978  CA  ALA A 167     -19.805  12.298  -6.490  1.00 38.65           C
ANISOU  978  CA  ALA A 167     5059   4839   4787    216    -95    -94       C
ATOM    979  C   ALA A 167     -20.711  13.254  -5.726  1.00 42.80           C
ANISOU  979  C   ALA A 167     5580   5368   5313    326    -64   -122       C
ATOM    980  O   ALA A 167     -21.048  14.312  -6.237  1.00 40.36           O
ANISOU  980  O   ALA A 167     5274   4988   5072    339    -78   -128       O
ATOM    981  CB  ALA A 167     -20.644  11.569  -7.552  1.00 39.28           C
ANISOU  981  CB  ALA A 167     5087   4938   4900    159    -90     18       C
ATOM    982  N   ALA A 168     -21.126  12.872  -4.519  1.00 45.03           N
ANISOU  982  N   ALA A 168     5856   5737   5517    413    -18   -132       N
ATOM    983  CA  ALA A 168     -22.128  13.643  -3.775  1.00 43.99           C
ANISOU  983  CA  ALA A 168     5710   5634   5370    534     25   -150       C
ATOM    984  C   ALA A 168     -21.875  15.168  -3.666  1.00 45.95           C
ANISOU  984  C   ALA A 168     6003   5789   5668    590    -16   -261       C
ATOM    985  O   ALA A 168     -22.833  15.947  -3.760  1.00 47.39           O
ANISOU  985  O   ALA A 168     6164   5951   5890    656      4   -248       O
ATOM    986  CB  ALA A 168     -22.293  13.052  -2.382  1.00 44.24           C
ANISOU  986  CB  ALA A 168     5743   5781   5285    632     81   -159       C
ATOM    987  N   PRO A 169     -20.606  15.606  -3.470  1.00 45.36           N
ANISOU  987  N   PRO A 169     5983   5650   5602    565    -75   -373       N
ATOM    988  CA  PRO A 169     -20.438  17.061  -3.329  1.00 47.90           C
ANISOU  988  CA  PRO A 169     6341   5864   5995    616   -115   -481       C
ATOM    989  C   PRO A 169     -20.753  17.865  -4.599  1.00 47.10           C
ANISOU  989  C   PRO A 169     6230   5644   6021    557   -132   -419       C
ATOM    990  O   PRO A 169     -21.100  19.028  -4.486  1.00 49.97           O
ANISOU  990  O   PRO A 169     6613   5925   6449    623   -145   -472       O
ATOM    991  CB  PRO A 169     -18.953  17.213  -2.957  1.00 45.56           C
ANISOU  991  CB  PRO A 169     6087   5522   5703    577   -181   -605       C
ATOM    992  CG  PRO A 169     -18.568  15.876  -2.384  1.00 45.62           C
ANISOU  992  CG  PRO A 169     6089   5655   5589    573   -161   -582       C
ATOM    993  CD  PRO A 169     -19.352  14.888  -3.179  1.00 46.00           C
ANISOU  993  CD  PRO A 169     6090   5754   5634    513   -107   -421       C
ATOM    994  N   VAL A 170     -20.641  17.260  -5.773  1.00 47.73           N
ANISOU  994  N   VAL A 170     6286   5718   6131    446   -132   -310       N
ATOM    995  CA  VAL A 170     -20.937  17.977  -7.006  1.00 48.34           C
ANISOU  995  CA  VAL A 170     6358   5700   6308    403   -145   -238       C
ATOM    996  C   VAL A 170     -22.383  18.479  -7.016  1.00 49.67           C
ANISOU  996  C   VAL A 170     6497   5883   6494    499   -114   -190       C
ATOM    997  O   VAL A 170     -22.656  19.585  -7.474  1.00 49.92           O
ANISOU  997  O   VAL A 170     6544   5811   6610    528   -131   -185       O
ATOM    998  CB  VAL A 170     -20.691  17.096  -8.234  1.00 48.15           C
ANISOU  998  CB  VAL A 170     6310   5702   6283    291   -149   -130       C
ATOM    999  CG1 VAL A 170     -21.122  17.826  -9.510  1.00 50.51           C
ANISOU  999  CG1 VAL A 170     6605   5925   6661    270   -159    -42       C
ATOM   1000  CG2 VAL A 170     -19.206  16.658  -8.308  1.00 46.23           C
ANISOU 1000  CG2 VAL A 170     6091   5443   6030    200   -177   -177       C
ATOM   1001  N   LEU A 171     -23.296  17.672  -6.487  1.00 53.73           N
ANISOU 1001  N   LEU A 171     6961   6521   6932    551    -68   -149       N
ATOM   1002  CA  LEU A 171     -24.704  18.052  -6.369  1.00 56.91           C
ANISOU 1002  CA  LEU A 171     7317   6962   7346    650    -31   -106       C
ATOM   1003  C   LEU A 171     -24.929  19.294  -5.525  1.00 57.04           C
ANISOU 1003  C   LEU A 171     7368   6923   7380    778    -31   -211       C
ATOM   1004  O   LEU A 171     -25.948  19.956  -5.663  1.00 56.80           O
ANISOU 1004  O   LEU A 171     7310   6881   7389    862    -16   -185       O
ATOM   1005  CB  LEU A 171     -25.520  16.913  -5.759  1.00 59.20           C
ANISOU 1005  CB  LEU A 171     7538   7399   7557    679     31    -48       C
ATOM   1006  CG  LEU A 171     -26.116  15.863  -6.675  1.00 59.35           C
ANISOU 1006  CG  LEU A 171     7484   7475   7592    595     37     77       C
ATOM   1007  CD1 LEU A 171     -27.008  14.957  -5.840  1.00 62.24           C
ANISOU 1007  CD1 LEU A 171     7774   7968   7905    641    109    129       C
ATOM   1008  CD2 LEU A 171     -26.906  16.554  -7.758  1.00 60.22           C
ANISOU 1008  CD2 LEU A 171     7562   7537   7782    603     10    135       C
ATOM   1009  N   CYS A 172     -23.998  19.600  -4.632  1.00 60.38           N
ANISOU 1009  N   CYS A 172     7850   7316   7776    804    -55   -339       N
ATOM   1010  CA  CYS A 172     -24.172  20.739  -3.735  1.00 61.38           C
ANISOU 1010  CA  CYS A 172     8014   7392   7914    938    -66   -467       C
ATOM   1011  C   CYS A 172     -23.756  22.062  -4.391  1.00 69.40           C
ANISOU 1011  C   CYS A 172     9079   8218   9074    916   -126   -510       C
ATOM   1012  O   CYS A 172     -23.988  23.135  -3.828  1.00 69.39           O
ANISOU 1012  O   CYS A 172     9109   8141   9114   1025   -146   -614       O
ATOM   1013  CB  CYS A 172     -23.393  20.517  -2.440  1.00 65.21           C
ANISOU 1013  CB  CYS A 172     8540   7935   8304    991    -78   -602       C
ATOM   1014  SG  CYS A 172     -23.937  19.057  -1.493  1.00 67.21           S
ANISOU 1014  SG  CYS A 172     8744   8409   8383   1046      8   -537       S
ATOM   1015  N   GLY A 173     -23.153  21.979  -5.579  1.00 62.92           N
ANISOU 1015  N   GLY A 173     8262   7317   8328    780   -152   -428       N
ATOM   1016  CA  GLY A 173     -22.781  23.155  -6.349  1.00 62.51           C
ANISOU 1016  CA  GLY A 173     8247   7083   8419    746   -194   -426       C
ATOM   1017  C   GLY A 173     -21.388  23.653  -6.034  1.00 64.13           C
ANISOU 1017  C   GLY A 173     8501   7171   8695    684   -248   -545       C
ATOM   1018  O   GLY A 173     -21.195  24.406  -5.082  1.00 67.64           O
ANISOU 1018  O   GLY A 173     8979   7553   9167    765   -283   -695       O
ATOM   1019  N   LEU A 174     -20.418  23.254  -6.848  1.00 61.39           N
ANISOU 1019  N   LEU A 174     8150   6794   8381    543   -259   -484       N
ATOM   1020  CA  LEU A 174     -19.018  23.537  -6.557  1.00 62.80           C
ANISOU 1020  CA  LEU A 174     8352   6884   8625    467   -308   -591       C
ATOM   1021  C   LEU A 174     -18.443  24.740  -7.320  1.00 66.58           C
ANISOU 1021  C   LEU A 174     8852   7155   9289    401   -336   -572       C
ATOM   1022  O   LEU A 174     -17.345  25.194  -7.006  1.00 69.67           O
ANISOU 1022  O   LEU A 174     9254   7447   9772    344   -382   -675       O
ATOM   1023  CB  LEU A 174     -18.166  22.291  -6.854  1.00 61.21           C
ANISOU 1023  CB  LEU A 174     8124   6789   8345    357   -299   -547       C
ATOM   1024  CG  LEU A 174     -18.508  21.040  -6.039  1.00 61.25           C
ANISOU 1024  CG  LEU A 174     8111   6979   8183    407   -274   -564       C
ATOM   1025  CD1 LEU A 174     -17.691  19.815  -6.483  1.00 55.18           C
ANISOU 1025  CD1 LEU A 174     7319   6295   7353    299   -268   -509       C
ATOM   1026  CD2 LEU A 174     -18.321  21.324  -4.548  1.00 63.41           C
ANISOU 1026  CD2 LEU A 174     8409   7276   8407    513   -306   -738       C
ATOM   1027  N   ASN A 175     -19.168  25.251  -8.314  1.00 75.65           N
ANISOU 1027  N   ASN A 175    10004   8240  10499    409   -309   -437       N
ATOM   1028  CA  ASN A 175     -18.623  26.288  -9.197  1.00 82.15           C
ANISOU 1028  CA  ASN A 175    10846   8871  11494    338   -318   -373       C
ATOM   1029  C   ASN A 175     -18.788  27.717  -8.671  1.00 84.35           C
ANISOU 1029  C   ASN A 175    11167   8958  11925    414   -359   -475       C
ATOM   1030  O   ASN A 175     -19.583  27.969  -7.762  1.00 84.33           O
ANISOU 1030  O   ASN A 175    11179   8982  11879    548   -375   -580       O
ATOM   1031  CB  ASN A 175     -19.266  26.196 -10.590  1.00 80.95           C
ANISOU 1031  CB  ASN A 175    10687   8739  11333    319   -273   -167       C
ATOM   1032  CG  ASN A 175     -18.960  24.885 -11.292  1.00 78.29           C
ANISOU 1032  CG  ASN A 175    10313   8560  10872    233   -243    -71       C
ATOM   1033  OD1 ASN A 175     -17.926  24.258 -11.043  1.00 83.55           O
ANISOU 1033  OD1 ASN A 175    10965   9270  11511    150   -251   -126       O
ATOM   1034  ND2 ASN A 175     -19.859  24.465 -12.176  1.00 73.12           N
ANISOU 1034  ND2 ASN A 175     9643   7994  10146    259   -217     65       N
ATOM   1035  N   ASP A 176     -18.029  28.646  -9.255  1.00 87.09           N
ANISOU 1035  N   ASP A 176    11528   9108  12455    331   -374   -442       N
ATOM   1036  CA  ASP A 176     -18.203  30.076  -8.994  1.00 88.84           C
ANISOU 1036  CA  ASP A 176    11791   9108  12857    392   -413   -511       C
ATOM   1037  C   ASP A 176     -19.226  30.665  -9.962  1.00 87.51           C
ANISOU 1037  C   ASP A 176    11644   8876  12730    453   -374   -339       C
ATOM   1038  O   ASP A 176     -19.416  30.152 -11.071  1.00 87.87           O
ANISOU 1038  O   ASP A 176    11671   9002  12712    404   -322   -153       O
ATOM   1039  CB  ASP A 176     -16.870  30.825  -9.116  1.00 89.51           C
ANISOU 1039  CB  ASP A 176    11872   8990  13148    265   -448   -555       C
ATOM   1040  N   PRO A 182     -20.339  29.462 -14.983  1.00 89.00           N
ANISOU 1040  N   PRO A 182    11797   9303  12714    342   -190    455       N
ATOM   1041  CA  PRO A 182     -20.973  30.425 -15.888  1.00 93.20           C
ANISOU 1041  CA  PRO A 182    12365   9722  13326    411   -175    611       C
ATOM   1042  C   PRO A 182     -21.856  29.752 -16.948  1.00 91.60           C
ANISOU 1042  C   PRO A 182    12143   9694  12966    464   -157    765       C
ATOM   1043  O   PRO A 182     -22.763  28.985 -16.611  1.00 86.37           O
ANISOU 1043  O   PRO A 182    11445   9197  12174    532   -176    713       O
ATOM   1044  CB  PRO A 182     -19.769  31.136 -16.536  1.00 87.17           C
ANISOU 1044  CB  PRO A 182    11620   8782  12718    295   -142    708       C
ATOM   1045  CG  PRO A 182     -18.628  30.980 -15.525  1.00 89.30           C
ANISOU 1045  CG  PRO A 182    11868   9003  13058    193   -166    529       C
ATOM   1046  CD  PRO A 182     -19.079  29.998 -14.440  1.00 89.32           C
ANISOU 1046  CD  PRO A 182    11846   9187  12906    245   -204    356       C
ATOM   1047  N   ALA A 183     -21.580  30.047 -18.216  1.00 87.18           N
ANISOU 1047  N   ALA A 183    11603   9101  12422    435   -121    954       N
ATOM   1048  CA  ALA A 183     -22.400  29.579 -19.328  1.00 82.06           C
ANISOU 1048  CA  ALA A 183    10944   8603  11632    501   -117   1103       C
ATOM   1049  C   ALA A 183     -21.909  28.249 -19.896  1.00 73.67           C
ANISOU 1049  C   ALA A 183     9843   7740  10408    418   -103   1129       C
ATOM   1050  O   ALA A 183     -22.306  27.842 -20.986  1.00 75.32           O
ANISOU 1050  O   ALA A 183    10047   8070  10501    454   -101   1257       O
ATOM   1051  CB  ALA A 183     -22.432  30.633 -20.420  1.00 86.14           C
ANISOU 1051  CB  ALA A 183    11509   8987  12231    541    -86   1302       C
ATOM   1052  N   VAL A 184     -21.043  27.572 -19.155  1.00 71.90           N
ANISOU 1052  N   VAL A 184     9594   7551  10173    318   -102   1001       N
ATOM   1053  CA  VAL A 184     -20.533  26.269 -19.578  1.00 69.25           C
ANISOU 1053  CA  VAL A 184     9223   7395   9693    244    -94   1004       C
ATOM   1054  C   VAL A 184     -20.742  25.266 -18.453  1.00 66.58           C
ANISOU 1054  C   VAL A 184     8846   7168   9282    234   -127    833       C
ATOM   1055  O   VAL A 184     -20.899  25.654 -17.289  1.00 66.45           O
ANISOU 1055  O   VAL A 184     8833   7077   9337    261   -145    705       O
ATOM   1056  CB  VAL A 184     -19.043  26.326 -19.939  1.00 69.80           C
ANISOU 1056  CB  VAL A 184     9296   7407   9816    120    -46   1045       C
ATOM   1057  CG1 VAL A 184     -18.840  27.069 -21.242  1.00 68.69           C
ANISOU 1057  CG1 VAL A 184     9187   7204   9709    129      5   1252       C
ATOM   1058  CG2 VAL A 184     -18.257  26.976 -18.811  1.00 71.67           C
ANISOU 1058  CG2 VAL A 184     9536   7479  10216     58    -50    914       C
ATOM   1059  N   CYS A 185     -20.763  23.983 -18.794  1.00 61.57           N
ANISOU 1059  N   CYS A 185     8176   6710   8506    205   -137    830       N
ATOM   1060  CA  CYS A 185     -20.924  22.960 -17.781  1.00 60.52           C
ANISOU 1060  CA  CYS A 185     8007   6682   8307    192   -160    692       C
ATOM   1061  C   CYS A 185     -19.616  22.212 -17.546  1.00 55.83           C
ANISOU 1061  C   CYS A 185     7404   6121   7687     82   -147    630       C
ATOM   1062  O   CYS A 185     -19.308  21.249 -18.247  1.00 54.95           O
ANISOU 1062  O   CYS A 185     7276   6128   7477     40   -145    669       O
ATOM   1063  CB  CYS A 185     -22.030  21.979 -18.172  1.00 60.94           C
ANISOU 1063  CB  CYS A 185     8017   6900   8239    243   -190    717       C
ATOM   1064  SG  CYS A 185     -22.553  20.957 -16.783  1.00 60.21           S
ANISOU 1064  SG  CYS A 185     7875   6905   8097    253   -206    572       S
ATOM   1065  N   ARG A 186     -18.848  22.667 -16.558  1.00 54.58           N
ANISOU 1065  N   ARG A 186     7257   5862   7621     43   -144    524       N
ATOM   1066  CA  ARG A 186     -17.551  22.077 -16.236  1.00 56.14           C
ANISOU 1066  CA  ARG A 186     7440   6081   7810    -55   -137    454       C
ATOM   1067  C   ARG A 186     -17.350  22.020 -14.733  1.00 53.44           C
ANISOU 1067  C   ARG A 186     7094   5717   7493    -46   -164    285       C
ATOM   1068  O   ARG A 186     -17.896  22.834 -13.997  1.00 51.87           O
ANISOU 1068  O   ARG A 186     6913   5431   7362     22   -180    223       O
ATOM   1069  CB  ARG A 186     -16.412  22.880 -16.860  1.00 60.50           C
ANISOU 1069  CB  ARG A 186     8002   6512   8473   -133   -103    522       C
ATOM   1070  CG  ARG A 186     -16.547  23.144 -18.337  1.00 68.39           C
ANISOU 1070  CG  ARG A 186     9014   7522   9451   -127    -65    706       C
ATOM   1071  CD  ARG A 186     -15.189  23.162 -19.015  1.00 72.20           C
ANISOU 1071  CD  ARG A 186     9479   7987   9966   -226    -16    773       C
ATOM   1072  NE  ARG A 186     -15.207  23.944 -20.246  1.00 75.38           N
ANISOU 1072  NE  ARG A 186     9903   8334  10403   -213     35    960       N
ATOM   1073  CZ  ARG A 186     -14.992  25.256 -20.322  1.00 74.90           C
ANISOU 1073  CZ  ARG A 186     9862   8086  10510   -226     65   1029       C
ATOM   1074  NH1 ARG A 186     -14.704  25.971 -19.239  1.00 72.53           N
ANISOU 1074  NH1 ARG A 186     9561   7629  10369   -256     38    908       N
ATOM   1075  NH2 ARG A 186     -15.040  25.852 -21.502  1.00 83.79           N
ANISOU 1075  NH2 ARG A 186    11010   9179  11646   -205    119   1222       N
ATOM   1076  N   LEU A 187     -16.562  21.061 -14.277  1.00 50.60           N
ANISOU 1076  N   LEU A 187     6714   5442   7071   -102   -172    209       N
ATOM   1077  CA  LEU A 187     -16.133  21.072 -12.890  1.00 53.89           C
ANISOU 1077  CA  LEU A 187     7130   5837   7508    -93   -200     50       C
ATOM   1078  C   LEU A 187     -14.992  22.062 -12.742  1.00 55.96           C
ANISOU 1078  C   LEU A 187     7396   5948   7917   -156   -209      1       C
ATOM   1079  O   LEU A 187     -13.883  21.803 -13.217  1.00 57.74           O
ANISOU 1079  O   LEU A 187     7597   6178   8163   -249   -196     24       O
ATOM   1080  CB  LEU A 187     -15.682  19.693 -12.438  1.00 51.70           C
ANISOU 1080  CB  LEU A 187     6830   5701   7113   -121   -209     -8       C
ATOM   1081  CG  LEU A 187     -16.735  18.686 -12.023  1.00 52.03           C
ANISOU 1081  CG  LEU A 187     6861   5873   7034    -57   -208    -10       C
ATOM   1082  CD1 LEU A 187     -16.071  17.389 -11.565  1.00 51.29           C
ANISOU 1082  CD1 LEU A 187     6751   5888   6848    -93   -216    -63       C
ATOM   1083  CD2 LEU A 187     -17.609  19.286 -10.921  1.00 58.54           C
ANISOU 1083  CD2 LEU A 187     7699   6671   7873     45   -215    -86       C
ATOM   1084  N   GLU A 188     -15.261  23.186 -12.086  1.00 62.31           N
ANISOU 1084  N   GLU A 188     8224   6619   8832   -106   -233    -72       N
ATOM   1085  CA  GLU A 188     -14.281  24.248 -11.980  1.00 66.98           C
ANISOU 1085  CA  GLU A 188     8814   7036   9598   -170   -250   -120       C
ATOM   1086  C   GLU A 188     -13.592  24.249 -10.618  1.00 65.16           C
ANISOU 1086  C   GLU A 188     8575   6791   9390   -166   -310   -323       C
ATOM   1087  O   GLU A 188     -12.682  25.041 -10.383  1.00 70.78           O
ANISOU 1087  O   GLU A 188     9273   7363  10256   -225   -341   -397       O
ATOM   1088  CB  GLU A 188     -14.941  25.610 -12.236  1.00 71.38           C
ANISOU 1088  CB  GLU A 188     9407   7420  10293   -119   -248    -72       C
ATOM   1089  CG  GLU A 188     -15.443  25.798 -13.665  1.00 70.68           C
ANISOU 1089  CG  GLU A 188     9329   7325  10201   -123   -193    138       C
ATOM   1090  CD  GLU A 188     -16.511  26.885 -13.791  1.00 79.88           C
ANISOU 1090  CD  GLU A 188    10536   8369  11447    -25   -196    187       C
ATOM   1091  OE1 GLU A 188     -16.698  27.677 -12.835  1.00 82.15           O
ANISOU 1091  OE1 GLU A 188    10846   8539  11830     31   -238     56       O
ATOM   1092  OE2 GLU A 188     -17.183  26.938 -14.849  1.00 83.22           O
ANISOU 1092  OE2 GLU A 188    10971   8819  11830      7   -162    350       O
ATOM   1093  N   ASP A 189     -14.029  23.372  -9.719  1.00 63.95           N
ANISOU 1093  N   ASP A 189     8426   6783   9088    -93   -328   -411       N
ATOM   1094  CA  ASP A 189     -13.423  23.281  -8.394  1.00 57.61           C
ANISOU 1094  CA  ASP A 189     7621   5998   8271    -65   -388   -602       C
ATOM   1095  C   ASP A 189     -12.177  22.414  -8.485  1.00 55.92           C
ANISOU 1095  C   ASP A 189     7363   5861   8021   -161   -395   -620       C
ATOM   1096  O   ASP A 189     -12.267  21.205  -8.670  1.00 51.99           O
ANISOU 1096  O   ASP A 189     6855   5515   7382   -164   -368   -564       O
ATOM   1097  CB  ASP A 189     -14.418  22.719  -7.373  1.00 62.02           C
ANISOU 1097  CB  ASP A 189     8202   6686   8675     66   -392   -670       C
ATOM   1098  CG  ASP A 189     -13.931  22.852  -5.937  1.00 60.86           C
ANISOU 1098  CG  ASP A 189     8067   6552   8507    130   -458   -875       C
ATOM   1099  OD1 ASP A 189     -12.831  22.354  -5.618  1.00 58.59           O
ANISOU 1099  OD1 ASP A 189     7753   6306   8203     73   -492   -947       O
ATOM   1100  OD2 ASP A 189     -14.643  23.492  -5.124  1.00 77.57           O
ANISOU 1100  OD2 ASP A 189    10215   8639  10620    248   -480   -969       O
ATOM   1101  N   ARG A 190     -11.008  23.036  -8.361  1.00 48.99           N
ANISOU 1101  N   ARG A 190     6455   4872   7286   -239   -435   -700       N
ATOM   1102  CA  ARG A 190      -9.782  22.309  -8.661  1.00 50.05           C
ANISOU 1102  CA  ARG A 190     6534   5072   7409   -338   -433   -694       C
ATOM   1103  C   ARG A 190      -9.432  21.265  -7.601  1.00 47.78           C
ANISOU 1103  C   ARG A 190     6241   4936   6975   -288   -478   -820       C
ATOM   1104  O   ARG A 190      -8.880  20.216  -7.921  1.00 45.79           O
ANISOU 1104  O   ARG A 190     5962   4801   6637   -331   -458   -776       O
ATOM   1105  CB  ARG A 190      -8.631  23.297  -8.843  1.00 53.74           C
ANISOU 1105  CB  ARG A 190     6952   5375   8091   -443   -460   -738       C
ATOM   1106  CG  ARG A 190      -8.770  24.136 -10.132  1.00 59.36           C
ANISOU 1106  CG  ARG A 190     7662   5953   8941   -513   -393   -560       C
ATOM   1107  CD  ARG A 190      -7.852  25.368 -10.118  1.00 58.87           C
ANISOU 1107  CD  ARG A 190     7555   5682   9133   -604   -422   -611       C
ATOM   1108  NE  ARG A 190      -6.496  24.934  -9.807  1.00 59.49           N
ANISOU 1108  NE  ARG A 190     7553   5804   9245   -689   -457   -704       N
ATOM   1109  CZ  ARG A 190      -5.573  25.666  -9.197  1.00 65.11           C
ANISOU 1109  CZ  ARG A 190     8211   6388  10141   -748   -529   -849       C
ATOM   1110  NH1 ARG A 190      -5.826  26.917  -8.833  1.00 69.71           N
ANISOU 1110  NH1 ARG A 190     8815   6767  10904   -738   -576   -923       N
ATOM   1111  NH2 ARG A 190      -4.377  25.133  -8.967  1.00 65.98           N
ANISOU 1111  NH2 ARG A 190     8239   6568  10262   -818   -559   -925       N
ATOM   1112  N   ASP A 191      -9.729  21.556  -6.341  1.00 48.79           N
ANISOU 1112  N   ASP A 191     6399   5065   7072   -189   -537   -977       N
ATOM   1113  CA  ASP A 191      -9.462  20.602  -5.279  1.00 46.79           C
ANISOU 1113  CA  ASP A 191     6149   4963   6666   -120   -576  -1086       C
ATOM   1114  C   ASP A 191     -10.355  19.385  -5.466  1.00 46.03           C
ANISOU 1114  C   ASP A 191     6077   5022   6389    -70   -512   -965       C
ATOM   1115  O   ASP A 191      -9.914  18.261  -5.252  1.00 45.42           O
ANISOU 1115  O   ASP A 191     5987   5069   6199    -72   -512   -964       O
ATOM   1116  CB  ASP A 191      -9.699  21.224  -3.899  1.00 52.27           C
ANISOU 1116  CB  ASP A 191     6877   5636   7345     -1   -649  -1275       C
ATOM   1117  CG  ASP A 191      -8.725  22.357  -3.593  1.00 55.23           C
ANISOU 1117  CG  ASP A 191     7221   5853   7911    -51   -736  -1429       C
ATOM   1118  OD1 ASP A 191      -7.523  22.078  -3.392  1.00 62.45           O
ANISOU 1118  OD1 ASP A 191     8082   6790   8857   -113   -789  -1511       O
ATOM   1119  OD2 ASP A 191      -9.157  23.513  -3.530  1.00 58.54           O
ANISOU 1119  OD2 ASP A 191     7663   6123   8456    -26   -757  -1475       O
ATOM   1120  N   TYR A 192     -11.610  19.605  -5.862  1.00 43.22           N
ANISOU 1120  N   TYR A 192     5752   4654   6017    -26   -461   -865       N
ATOM   1121  CA  TYR A 192     -12.504  18.467  -6.094  1.00 43.77           C
ANISOU 1121  CA  TYR A 192     5830   4858   5942     10   -404   -749       C
ATOM   1122  C   TYR A 192     -11.971  17.602  -7.252  1.00 41.16           C
ANISOU 1122  C   TYR A 192     5470   4572   5599    -95   -372   -629       C
ATOM   1123  O   TYR A 192     -11.910  16.369  -7.148  1.00 41.46           O
ANISOU 1123  O   TYR A 192     5501   4729   5521    -90   -360   -601       O
ATOM   1124  CB  TYR A 192     -13.969  18.907  -6.374  1.00 44.25           C
ANISOU 1124  CB  TYR A 192     5913   4898   6003     75   -361   -665       C
ATOM   1125  CG  TYR A 192     -14.819  17.665  -6.580  1.00 42.57           C
ANISOU 1125  CG  TYR A 192     5692   4823   5660     98   -311   -555       C
ATOM   1126  CD1 TYR A 192     -15.301  16.958  -5.497  1.00 42.13           C
ANISOU 1126  CD1 TYR A 192     5644   4882   5481    189   -300   -595       C
ATOM   1127  CD2 TYR A 192     -15.014  17.134  -7.852  1.00 41.64           C
ANISOU 1127  CD2 TYR A 192     5555   4723   5545     25   -279   -416       C
ATOM   1128  CE1 TYR A 192     -15.995  15.774  -5.676  1.00 42.65           C
ANISOU 1128  CE1 TYR A 192     5693   5058   5454    194   -255   -491       C
ATOM   1129  CE2 TYR A 192     -15.683  15.962  -8.038  1.00 42.09           C
ANISOU 1129  CE2 TYR A 192     5597   4891   5504     34   -248   -335       C
ATOM   1130  CZ  TYR A 192     -16.183  15.289  -6.945  1.00 42.41           C
ANISOU 1130  CZ  TYR A 192     5641   5027   5448    112   -235   -369       C
ATOM   1131  OH  TYR A 192     -16.877  14.122  -7.130  1.00 41.77           O
ANISOU 1131  OH  TYR A 192     5537   5039   5296    111   -203   -280       O
ATOM   1132  N   ILE A 193     -11.583  18.232  -8.356  1.00 42.25           N
ANISOU 1132  N   ILE A 193     5589   4614   5851   -182   -356   -555       N
ATOM   1133  CA  ILE A 193     -11.115  17.474  -9.509  1.00 40.00           C
ANISOU 1133  CA  ILE A 193     5278   4381   5541   -264   -321   -442       C
ATOM   1134  C   ILE A 193      -9.868  16.641  -9.176  1.00 40.24           C
ANISOU 1134  C   ILE A 193     5276   4484   5531   -304   -348   -513       C
ATOM   1135  O   ILE A 193      -9.771  15.479  -9.569  1.00 37.80           O
ANISOU 1135  O   ILE A 193     4960   4278   5125   -316   -330   -459       O
ATOM   1136  CB  ILE A 193     -10.793  18.386 -10.690  1.00  0.00           C
ATOM   1137  CG1 ILE A 193     -12.076  19.051 -11.180  1.00  0.00           C
ATOM   1138  CG2 ILE A 193     -10.184  17.563 -11.820  1.00  0.00           C
ATOM   1139  CD1 ILE A 193     -11.728  20.161 -12.166  1.00  0.00           C
ATOM   1140  N   VAL A 194      -8.916  17.212  -8.446  1.00 43.06           N
ANISOU 1140  N   VAL A 194     5611   4786   5966   -320   -398   -640       N
ATOM   1141  CA  VAL A 194      -7.748  16.428  -8.057  1.00 41.32           C
ANISOU 1141  CA  VAL A 194     5353   4644   5704   -344   -432   -716       C
ATOM   1142  C   VAL A 194      -8.190  15.259  -7.165  1.00 42.74           C
ANISOU 1142  C   VAL A 194     5566   4956   5716   -253   -445   -749       C
ATOM   1143  O   VAL A 194      -7.815  14.102  -7.399  1.00 41.46           O
ANISOU 1143  O   VAL A 194     5393   4890   5468   -264   -435   -712       O
ATOM   1144  CB  VAL A 194      -6.699  17.275  -7.327  1.00 43.11           C
ANISOU 1144  CB  VAL A 194     5541   4791   6048   -369   -500   -867       C
ATOM   1145  CG1 VAL A 194      -5.560  16.389  -6.881  1.00 44.46           C
ANISOU 1145  CG1 VAL A 194     5670   5062   6162   -378   -541   -946       C
ATOM   1146  CG2 VAL A 194      -6.188  18.424  -8.220  1.00 46.85           C
ANISOU 1146  CG2 VAL A 194     5971   5116   6715   -475   -480   -818       C
ATOM   1147  N   TYR A 195      -9.015  15.563  -6.166  1.00 46.12           N
ANISOU 1147  N   TYR A 195     6036   5389   6100   -156   -461   -810       N
ATOM   1148  CA  TYR A 195      -9.567  14.541  -5.269  1.00 45.79           C
ANISOU 1148  CA  TYR A 195     6026   5470   5901    -60   -457   -819       C
ATOM   1149  C   TYR A 195     -10.200  13.360  -6.012  1.00 46.59           C
ANISOU 1149  C   TYR A 195     6132   5646   5924    -77   -400   -676       C
ATOM   1150  O   TYR A 195      -9.870  12.184  -5.772  1.00 44.16           O
ANISOU 1150  O   TYR A 195     5825   5429   5525    -64   -402   -665       O
ATOM   1151  CB  TYR A 195     -10.593  15.192  -4.322  1.00 46.66           C
ANISOU 1151  CB  TYR A 195     6176   5571   5982     50   -458   -873       C
ATOM   1152  CG  TYR A 195     -11.592  14.233  -3.721  1.00 48.20           C
ANISOU 1152  CG  TYR A 195     6398   5883   6031    142   -414   -813       C
ATOM   1153  CD1 TYR A 195     -11.183  13.201  -2.870  1.00 50.17           C
ANISOU 1153  CD1 TYR A 195     6658   6246   6158    197   -427   -844       C
ATOM   1154  CD2 TYR A 195     -12.952  14.363  -3.992  1.00 47.98           C
ANISOU 1154  CD2 TYR A 195     6380   5852   5997    175   -357   -718       C
ATOM   1155  CE1 TYR A 195     -12.112  12.314  -2.321  1.00 49.59           C
ANISOU 1155  CE1 TYR A 195     6605   6272   5966    276   -374   -768       C
ATOM   1156  CE2 TYR A 195     -13.883  13.499  -3.450  1.00 48.17           C
ANISOU 1156  CE2 TYR A 195     6414   5980   5910    249   -309   -653       C
ATOM   1157  CZ  TYR A 195     -13.466  12.481  -2.611  1.00 50.37           C
ANISOU 1157  CZ  TYR A 195     6702   6361   6073    296   -312   -672       C
ATOM   1158  OH  TYR A 195     -14.409  11.627  -2.081  1.00 52.89           O
ANISOU 1158  OH  TYR A 195     7026   6774   6296    365   -252   -586       O
ATOM   1159  N   SER A 196     -11.092  13.660  -6.936  1.00 42.99           N
ANISOU 1159  N   SER A 196     5678   5146   5508   -104   -357   -569       N
ATOM   1160  CA  SER A 196     -11.769  12.591  -7.637  1.00 41.92           C
ANISOU 1160  CA  SER A 196     5543   5075   5310   -118   -318   -451       C
ATOM   1161  C   SER A 196     -10.854  11.932  -8.663  1.00 42.26           C
ANISOU 1161  C   SER A 196     5562   5137   5359   -200   -319   -410       C
ATOM   1162  O   SER A 196     -10.987  10.736  -8.900  1.00 43.67           O
ANISOU 1162  O   SER A 196     5741   5385   5467   -201   -311   -362       O
ATOM   1163  CB  SER A 196     -13.046  13.092  -8.312  1.00 43.27           C
ANISOU 1163  CB  SER A 196     5718   5208   5515   -110   -282   -358       C
ATOM   1164  OG  SER A 196     -13.610  12.060  -9.116  1.00 45.43           O
ANISOU 1164  OG  SER A 196     5980   5538   5742   -134   -260   -256       O
ATOM   1165  N   SER A 197      -9.925  12.678  -9.265  1.00 41.65           N
ANISOU 1165  N   SER A 197     5459   4998   5370   -267   -327   -427       N
ATOM   1166  CA  SER A 197      -8.989  12.036 -10.198  1.00 40.71           C
ANISOU 1166  CA  SER A 197     5309   4914   5244   -332   -320   -391       C
ATOM   1167  C   SER A 197      -8.182  10.952  -9.472  1.00 40.28           C
ANISOU 1167  C   SER A 197     5248   4941   5115   -309   -352   -462       C
ATOM   1168  O   SER A 197      -7.878   9.909 -10.039  1.00 40.44           O
ANISOU 1168  O   SER A 197     5262   5022   5082   -323   -346   -423       O
ATOM   1169  CB  SER A 197      -8.024  13.039 -10.835  1.00 40.55           C
ANISOU 1169  CB  SER A 197     5249   4818   5338   -406   -313   -393       C
ATOM   1170  OG  SER A 197      -8.696  13.849 -11.797  1.00 45.55           O
ANISOU 1170  OG  SER A 197     5892   5386   6030   -429   -274   -292       O
ATOM   1171  N   VAL A 198      -7.826  11.229  -8.228  1.00 38.76           N
ANISOU 1171  N   VAL A 198     5060   4750   4918   -262   -391   -570       N
ATOM   1172  CA  VAL A 198      -7.046  10.300  -7.443  1.00 39.27           C
ANISOU 1172  CA  VAL A 198     5120   4893   4907   -224   -428   -639       C
ATOM   1173  C   VAL A 198      -7.942   9.159  -6.950  1.00 40.00           C
ANISOU 1173  C   VAL A 198     5256   5055   4886   -154   -411   -587       C
ATOM   1174  O   VAL A 198      -7.643   7.998  -7.186  1.00 41.43           O
ANISOU 1174  O   VAL A 198     5438   5290   5013   -155   -411   -555       O
ATOM   1175  CB  VAL A 198      -6.364  11.005  -6.256  1.00 43.33           C
ANISOU 1175  CB  VAL A 198     5623   5394   5445   -185   -487   -781       C
ATOM   1176  CG1 VAL A 198      -5.679   9.971  -5.365  1.00 43.48           C
ANISOU 1176  CG1 VAL A 198     5646   5512   5362   -121   -529   -845       C
ATOM   1177  CG2 VAL A 198      -5.360  12.086  -6.765  1.00 43.30           C
ANISOU 1177  CG2 VAL A 198     5560   5308   5586   -272   -507   -833       C
ATOM   1178  N   CYS A 199      -9.053   9.492  -6.304  1.00 45.94           N
ANISOU 1178  N   CYS A 199     6040   5801   5614    -95   -393   -573       N
ATOM   1179  CA  CYS A 199      -9.916   8.479  -5.703  1.00 47.63           C
ANISOU 1179  CA  CYS A 199     6284   6079   5735    -29   -366   -516       C
ATOM   1180  C   CYS A 199     -10.608   7.592  -6.705  1.00 46.37           C
ANISOU 1180  C   CYS A 199     6121   5923   5577    -73   -332   -399       C
ATOM   1181  O   CYS A 199     -10.824   6.402  -6.456  1.00 47.75           O
ANISOU 1181  O   CYS A 199     6307   6143   5695    -49   -323   -353       O
ATOM   1182  CB  CYS A 199     -10.982   9.132  -4.840  1.00 50.45           C
ANISOU 1182  CB  CYS A 199     6663   6435   6070     48   -343   -522       C
ATOM   1183  SG  CYS A 199     -10.323   9.542  -3.265  1.00 64.10           S
ANISOU 1183  SG  CYS A 199     8413   8210   7732    151   -390   -664       S
ATOM   1184  N   SER A 200     -11.007   8.182  -7.823  1.00 43.44           N
ANISOU 1184  N   SER A 200     5733   5500   5273   -132   -317   -351       N
ATOM   1185  CA  SER A 200     -11.788   7.435  -8.782  1.00 44.61           C
ANISOU 1185  CA  SER A 200     5875   5655   5422   -164   -298   -255       C
ATOM   1186  C   SER A 200     -10.866   6.747  -9.750  1.00 43.10           C
ANISOU 1186  C   SER A 200     5672   5477   5227   -217   -318   -253       C
ATOM   1187  O   SER A 200     -11.253   5.771 -10.334  1.00 48.63           O
ANISOU 1187  O   SER A 200     6372   6195   5909   -229   -320   -203       O
ATOM   1188  CB  SER A 200     -12.772   8.328  -9.540  1.00 42.86           C
ANISOU 1188  CB  SER A 200     5643   5387   5255   -183   -278   -198       C
ATOM   1189  OG  SER A 200     -13.557   9.101  -8.643  1.00 46.71           O
ANISOU 1189  OG  SER A 200     6139   5860   5749   -124   -259   -213       O
ATOM   1190  N   PHE A 201      -9.645   7.227  -9.926  1.00 40.59           N
ANISOU 1190  N   PHE A 201     5339   5153   4933   -245   -334   -311       N
ATOM   1191  CA  PHE A 201      -8.848   6.654 -11.004  1.00 39.51           C
ANISOU 1191  CA  PHE A 201     5183   5038   4790   -289   -340   -298       C
ATOM   1192  C   PHE A 201      -7.393   6.327 -10.655  1.00 39.54           C
ANISOU 1192  C   PHE A 201     5165   5077   4781   -288   -365   -375       C
ATOM   1193  O   PHE A 201      -7.003   5.180 -10.737  1.00 38.70           O
ANISOU 1193  O   PHE A 201     5064   5014   4626   -271   -381   -380       O
ATOM   1194  CB  PHE A 201      -8.875   7.596 -12.210  1.00 43.38           C
ANISOU 1194  CB  PHE A 201     5655   5495   5334   -339   -316   -250       C
ATOM   1195  CG  PHE A 201      -8.192   7.046 -13.417  1.00 40.54           C
ANISOU 1195  CG  PHE A 201     5276   5175   4951   -369   -311   -226       C
ATOM   1196  CD1 PHE A 201      -8.831   6.115 -14.221  1.00 42.40           C
ANISOU 1196  CD1 PHE A 201     5528   5444   5139   -359   -320   -180       C
ATOM   1197  CD2 PHE A 201      -6.909   7.463 -13.753  1.00 42.29           C
ANISOU 1197  CD2 PHE A 201     5459   5406   5203   -404   -300   -253       C
ATOM   1198  CE1 PHE A 201      -8.197   5.609 -15.333  1.00 41.30           C
ANISOU 1198  CE1 PHE A 201     5376   5352   4964   -369   -319   -171       C
ATOM   1199  CE2 PHE A 201      -6.272   6.950 -14.861  1.00 40.11           C
ANISOU 1199  CE2 PHE A 201     5163   5183   4893   -418   -286   -228       C
ATOM   1200  CZ  PHE A 201      -6.918   6.037 -15.659  1.00 38.51           C
ANISOU 1200  CZ  PHE A 201     4987   5020   4625   -394   -296   -190       C
ATOM   1201  N   PHE A 202      -6.586   7.320 -10.282  1.00 44.86           N
ANISOU 1201  N   PHE A 202     5810   5727   5508   -306   -374   -439       N
ATOM   1202  CA  PHE A 202      -5.150   7.063 -10.170  1.00 46.52           C
ANISOU 1202  CA  PHE A 202     5979   5975   5722   -317   -399   -509       C
ATOM   1203  C   PHE A 202      -4.794   6.144  -9.000  1.00 47.29           C
ANISOU 1203  C   PHE A 202     6095   6126   5746   -245   -441   -572       C
ATOM   1204  O   PHE A 202      -3.734   5.521  -9.001  1.00 47.18           O
ANISOU 1204  O   PHE A 202     6053   6160   5712   -237   -466   -615       O
ATOM   1205  CB  PHE A 202      -4.359   8.370 -10.065  1.00 44.27           C
ANISOU 1205  CB  PHE A 202     5643   5641   5536   -364   -405   -565       C
ATOM   1206  CG  PHE A 202      -4.279   9.117 -11.358  1.00 45.23           C
ANISOU 1206  CG  PHE A 202     5734   5722   5731   -437   -357   -490       C
ATOM   1207  CD1 PHE A 202      -3.673   8.547 -12.459  1.00 46.00           C
ANISOU 1207  CD1 PHE A 202     5801   5871   5805   -464   -328   -442       C
ATOM   1208  CD2 PHE A 202      -4.855  10.370 -11.493  1.00 48.46           C
ANISOU 1208  CD2 PHE A 202     6149   6042   6223   -466   -336   -459       C
ATOM   1209  CE1 PHE A 202      -3.629   9.221 -13.674  1.00 45.41           C
ANISOU 1209  CE1 PHE A 202     5702   5773   5779   -517   -273   -356       C
ATOM   1210  CE2 PHE A 202      -4.804  11.053 -12.706  1.00 48.59           C
ANISOU 1210  CE2 PHE A 202     6142   6020   6301   -525   -284   -368       C
ATOM   1211  CZ  PHE A 202      -4.194  10.477 -13.794  1.00 48.37           C
ANISOU 1211  CZ  PHE A 202     6083   6056   6238   -549   -250   -312       C
ATOM   1212  N   LEU A 203      -5.671   6.068  -8.011  1.00 51.18           N
ANISOU 1212  N   LEU A 203     6633   6617   6196   -186   -445   -570       N
ATOM   1213  CA  LEU A 203      -5.455   5.190  -6.873  1.00 52.61           C
ANISOU 1213  CA  LEU A 203     6841   6854   6294   -105   -474   -605       C
ATOM   1214  C   LEU A 203      -6.027   3.771  -7.111  1.00 54.17           C
ANISOU 1214  C   LEU A 203     7073   7071   6436    -82   -457   -521       C
ATOM   1215  O   LEU A 203      -5.315   2.779  -6.890  1.00 53.97           O
ANISOU 1215  O   LEU A 203     7053   7086   6368    -46   -482   -539       O
ATOM   1216  CB  LEU A 203      -6.040   5.839  -5.620  1.00 56.82           C
ANISOU 1216  CB  LEU A 203     7402   7388   6799    -39   -481   -645       C
ATOM   1217  CG  LEU A 203      -5.781   5.262  -4.239  1.00 62.56           C
ANISOU 1217  CG  LEU A 203     8160   8185   7427     67   -513   -692       C
ATOM   1218  CD1 LEU A 203      -4.309   4.931  -4.054  1.00 64.50           C
ANISOU 1218  CD1 LEU A 203     8370   8475   7661     79   -572   -781       C
ATOM   1219  CD2 LEU A 203      -6.244   6.267  -3.201  1.00 65.40           C
ANISOU 1219  CD2 LEU A 203     8537   8544   7768    129   -522   -756       C
ATOM   1220  N   PRO A 204      -7.286   3.653  -7.597  1.00 51.48           N
ANISOU 1220  N   PRO A 204     6753   6697   6111   -103   -419   -433       N
ATOM   1221  CA  PRO A 204      -7.801   2.297  -7.882  1.00 51.29           C
ANISOU 1221  CA  PRO A 204     6752   6674   6063    -94   -412   -362       C
ATOM   1222  C   PRO A 204      -6.995   1.503  -8.916  1.00 49.96           C
ANISOU 1222  C   PRO A 204     6569   6513   5899   -124   -435   -374       C
ATOM   1223  O   PRO A 204      -6.949   0.263  -8.869  1.00 47.94           O
ANISOU 1223  O   PRO A 204     6335   6259   5621    -96   -449   -353       O
ATOM   1224  CB  PRO A 204      -9.205   2.569  -8.440  1.00 49.86           C
ANISOU 1224  CB  PRO A 204     6570   6452   5921   -129   -378   -284       C
ATOM   1225  CG  PRO A 204      -9.600   3.844  -7.847  1.00 54.28           C
ANISOU 1225  CG  PRO A 204     7127   7002   6493   -115   -359   -304       C
ATOM   1226  CD  PRO A 204      -8.338   4.670  -7.792  1.00 53.46           C
ANISOU 1226  CD  PRO A 204     7003   6905   6405   -127   -387   -397       C
ATOM   1227  N   CYS A 205      -6.397   2.215  -9.862  1.00 55.72           N
ANISOU 1227  N   CYS A 205     7264   7245   6663   -175   -434   -402       N
ATOM   1228  CA  CYS A 205      -5.777   1.557 -10.996  1.00 56.75           C
ANISOU 1228  CA  CYS A 205     7379   7395   6790   -195   -444   -406       C
ATOM   1229  C   CYS A 205      -4.580   0.690 -10.610  1.00 53.22           C
ANISOU 1229  C   CYS A 205     6925   6991   6307   -149   -477   -464       C
ATOM   1230  O   CYS A 205      -4.561  -0.461 -10.962  1.00 53.27           O
ANISOU 1230  O   CYS A 205     6951   6997   6291   -125   -494   -454       O
ATOM   1231  CB  CYS A 205      -5.388   2.582 -12.066  1.00 58.41           C
ANISOU 1231  CB  CYS A 205     7547   7608   7036   -251   -420   -405       C
ATOM   1232  SG  CYS A 205      -6.837   3.099 -13.028  1.00 71.06           S
ANISOU 1232  SG  CYS A 205     9166   9171   8662   -288   -392   -319       S
ATOM   1233  N   PRO A 206      -3.592   1.224  -9.876  1.00 56.04           N
ANISOU 1233  N   PRO A 206     7250   7379   6662   -132   -493   -532       N
ATOM   1234  CA  PRO A 206      -2.489   0.316  -9.537  1.00 58.07           C
ANISOU 1234  CA  PRO A 206     7498   7685   6882    -77   -530   -586       C
ATOM   1235  C   PRO A 206      -2.917  -0.844  -8.634  1.00 53.15           C
ANISOU 1235  C   PRO A 206     6935   7053   6208     -3   -550   -557       C
ATOM   1236  O   PRO A 206      -2.382  -1.927  -8.755  1.00 54.27           O
ANISOU 1236  O   PRO A 206     7086   7208   6324     40   -575   -567       O
ATOM   1237  CB  PRO A 206      -1.499   1.234  -8.810  1.00 58.86           C
ANISOU 1237  CB  PRO A 206     7546   7819   7000    -73   -553   -669       C
ATOM   1238  CG  PRO A 206      -2.354   2.309  -8.249  1.00 58.83           C
ANISOU 1238  CG  PRO A 206     7559   7774   7022    -94   -537   -658       C
ATOM   1239  CD  PRO A 206      -3.369   2.564  -9.316  1.00 56.75           C
ANISOU 1239  CD  PRO A 206     7310   7462   6791   -154   -490   -575       C
ATOM   1240  N   LEU A 207      -3.869  -0.606  -7.745  1.00 52.93           N
ANISOU 1240  N   LEU A 207     6943   7003   6166     17   -534   -515       N
ATOM   1241  CA  LEU A 207      -4.317  -1.630  -6.824  1.00 55.17           C
ANISOU 1241  CA  LEU A 207     7280   7280   6404     88   -537   -464       C
ATOM   1242  C   LEU A 207      -5.055  -2.726  -7.576  1.00 55.47           C
ANISOU 1242  C   LEU A 207     7344   7258   6472     65   -526   -391       C
ATOM   1243  O   LEU A 207      -4.861  -3.917  -7.343  1.00 57.17           O
ANISOU 1243  O   LEU A 207     7590   7457   6674    113   -545   -368       O
ATOM   1244  CB  LEU A 207      -5.211  -1.008  -5.749  1.00 60.17           C
ANISOU 1244  CB  LEU A 207     7937   7916   7011    117   -508   -431       C
ATOM   1245  CG  LEU A 207      -4.520   0.136  -4.998  1.00 67.64           C
ANISOU 1245  CG  LEU A 207     8858   8911   7933    144   -533   -527       C
ATOM   1246  CD1 LEU A 207      -5.468   0.840  -4.022  1.00 70.28           C
ANISOU 1246  CD1 LEU A 207     9218   9251   8235    183   -505   -507       C
ATOM   1247  CD2 LEU A 207      -3.242  -0.350  -4.285  1.00 67.18           C
ANISOU 1247  CD2 LEU A 207     8792   8916   7816    222   -589   -600       C
ATOM   1248  N   MET A 208      -5.899  -2.303  -8.495  1.00 50.14           N
ANISOU 1248  N   MET A 208     6658   6548   5848     -6   -504   -358       N
ATOM   1249  CA  MET A 208      -6.610  -3.216  -9.363  1.00 50.25           C
ANISOU 1249  CA  MET A 208     6684   6505   5902    -36   -509   -311       C
ATOM   1250  C   MET A 208      -5.614  -4.044 -10.172  1.00 47.60           C
ANISOU 1250  C   MET A 208     6347   6181   5560    -20   -550   -368       C
ATOM   1251  O   MET A 208      -5.780  -5.255 -10.333  1.00 46.69           O
ANISOU 1251  O   MET A 208     6260   6017   5465      2   -575   -350       O
ATOM   1252  CB  MET A 208      -7.510  -2.417 -10.284  1.00 50.92           C
ANISOU 1252  CB  MET A 208     6747   6572   6028   -105   -489   -287       C
ATOM   1253  CG  MET A 208      -8.662  -3.106 -10.861  1.00 56.29           C
ANISOU 1253  CG  MET A 208     7435   7195   6759   -136   -495   -232       C
ATOM   1254  SD  MET A 208      -9.250  -2.075 -12.222  1.00 55.70           S
ANISOU 1254  SD  MET A 208     7328   7131   6706   -198   -491   -233       S
ATOM   1255  CE  MET A 208      -8.978  -0.410 -11.639  1.00 61.44           C
ANISOU 1255  CE  MET A 208     8037   7893   7416   -203   -447   -242       C
ATOM   1256  N   LEU A 209      -4.584  -3.382 -10.690  1.00 45.55           N
ANISOU 1256  N   LEU A 209     6047   5979   5280    -29   -554   -435       N
ATOM   1257  CA  LEU A 209      -3.574  -4.087 -11.469  1.00 48.48           C
ANISOU 1257  CA  LEU A 209     6406   6379   5635     -2   -583   -492       C
ATOM   1258  C   LEU A 209      -2.776  -5.078 -10.607  1.00 49.22           C
ANISOU 1258  C   LEU A 209     6521   6481   5701     80   -617   -517       C
ATOM   1259  O   LEU A 209      -2.464  -6.167 -11.048  1.00 50.43           O
ANISOU 1259  O   LEU A 209     6693   6613   5854    118   -648   -537       O
ATOM   1260  CB  LEU A 209      -2.629  -3.097 -12.156  1.00 50.10           C
ANISOU 1260  CB  LEU A 209     6550   6654   5832    -31   -564   -542       C
ATOM   1261  CG  LEU A 209      -3.281  -2.191 -13.210  1.00 49.57           C
ANISOU 1261  CG  LEU A 209     6465   6583   5785    -99   -530   -508       C
ATOM   1262  CD1 LEU A 209      -2.244  -1.223 -13.749  1.00 49.64           C
ANISOU 1262  CD1 LEU A 209     6408   6655   5796   -126   -499   -539       C
ATOM   1263  CD2 LEU A 209      -3.941  -3.004 -14.334  1.00 51.33           C
ANISOU 1263  CD2 LEU A 209     6716   6784   6004    -98   -549   -494       C
ATOM   1264  N   LEU A 210      -2.451  -4.706  -9.375  1.00 52.01           N
ANISOU 1264  N   LEU A 210     6874   6863   6025    117   -616   -522       N
ATOM   1265  CA ALEU A 210      -1.757  -5.616  -8.469  0.63 50.24           C
ANISOU 1265  CA ALEU A 210     6675   6653   5761    209   -650   -534       C
ATOM   1266  CA BLEU A 210      -1.741  -5.629  -8.496  0.37 50.64           C
ANISOU 1266  CA BLEU A 210     6724   6703   5812    209   -651   -535       C
ATOM   1267  C   LEU A 210      -2.615  -6.841  -8.156  1.00 51.20           C
ANISOU 1267  C   LEU A 210     6862   6689   5902    239   -652   -451       C
ATOM   1268  O   LEU A 210      -2.121  -7.965  -8.081  1.00 51.32           O
ANISOU 1268  O   LEU A 210     6905   6679   5914    303   -685   -455       O
ATOM   1269  CB ALEU A 210      -1.386  -4.898  -7.171  0.63 52.92           C
ANISOU 1269  CB ALEU A 210     7004   7050   6054    252   -654   -556       C
ATOM   1270  CB BLEU A 210      -1.285  -4.915  -7.220  0.37 52.91           C
ANISOU 1270  CB BLEU A 210     6999   7052   6052    253   -657   -563       C
ATOM   1271  CG ALEU A 210      -0.897  -5.804  -6.041  0.63 54.85           C
ANISOU 1271  CG ALEU A 210     7287   7313   6239    364   -687   -546       C
ATOM   1272  CG BLEU A 210      -0.075  -3.983  -7.377  0.37 53.32           C
ANISOU 1272  CG BLEU A 210     6973   7182   6103    240   -677   -663       C
ATOM   1273  CD1ALEU A 210       0.494  -6.335  -6.350  0.63 55.21           C
ANISOU 1273  CD1ALEU A 210     7297   7409   6271    418   -736   -627       C
ATOM   1274  CD1BLEU A 210       0.086  -3.086  -6.163  0.37 54.87           C
ANISOU 1274  CD1BLEU A 210     7158   7423   6269    269   -691   -701       C
ATOM   1275  CD2ALEU A 210      -0.924  -5.082  -4.709  0.63 56.42           C
ANISOU 1275  CD2ALEU A 210     7492   7567   6377    414   -689   -555       C
ATOM   1276  CD2BLEU A 210       1.198  -4.782  -7.625  0.37 53.40           C
ANISOU 1276  CD2BLEU A 210     6954   7240   6096    301   -718   -725       C
ATOM   1277  N   LEU A 211      -3.912  -6.614  -7.967  1.00 44.42           N
ANISOU 1277  N   LEU A 211     6024   5779   5076    192   -614   -371       N
ATOM   1278  CA  LEU A 211      -4.837  -7.691  -7.625  1.00 45.85           C
ANISOU 1278  CA  LEU A 211     6252   5870   5298    204   -605   -275       C
ATOM   1279  C   LEU A 211      -5.098  -8.667  -8.765  1.00 46.85           C
ANISOU 1279  C   LEU A 211     6389   5915   5499    172   -638   -284       C
ATOM   1280  O   LEU A 211      -5.171  -9.868  -8.536  1.00 47.40           O
ANISOU 1280  O   LEU A 211     6497   5908   5606    210   -658   -245       O
ATOM   1281  CB  LEU A 211      -6.165  -7.120  -7.153  1.00 48.89           C
ANISOU 1281  CB  LEU A 211     6637   6234   5705    160   -551   -189       C
ATOM   1282  CG  LEU A 211      -6.127  -6.776  -5.677  1.00 53.74           C
ANISOU 1282  CG  LEU A 211     7271   6903   6245    232   -519   -148       C
ATOM   1283  CD1 LEU A 211      -7.458  -6.208  -5.259  1.00 56.54           C
ANISOU 1283  CD1 LEU A 211     7620   7246   6618    198   -458    -65       C
ATOM   1284  CD2 LEU A 211      -5.808  -8.033  -4.886  1.00 55.30           C
ANISOU 1284  CD2 LEU A 211     7517   7072   6421    319   -528    -88       C
ATOM   1285  N   TYR A 212      -5.283  -8.156  -9.983  1.00 53.34           N
ANISOU 1285  N   TYR A 212     7178   6747   6341    107   -646   -334       N
ATOM   1286  CA  TYR A 212      -5.439  -9.050 -11.119  1.00 52.14           C
ANISOU 1286  CA  TYR A 212     7035   6534   6242     93   -691   -369       C
ATOM   1287  C   TYR A 212      -4.167  -9.858 -11.231  1.00 52.82           C
ANISOU 1287  C   TYR A 212     7135   6637   6296    174   -733   -440       C
ATOM   1288  O   TYR A 212      -4.221 -11.065 -11.466  1.00 53.19           O
ANISOU 1288  O   TYR A 212     7217   6599   6393    204   -776   -446       O
ATOM   1289  CB  TYR A 212      -5.720  -8.296 -12.424  1.00 48.71           C
ANISOU 1289  CB  TYR A 212     6566   6137   5805     34   -694   -416       C
ATOM   1290  CG  TYR A 212      -7.159  -7.842 -12.545  1.00 49.75           C
ANISOU 1290  CG  TYR A 212     6686   6227   5991    -39   -673   -349       C
ATOM   1291  CD1 TYR A 212      -8.206  -8.766 -12.636  1.00 53.48           C
ANISOU 1291  CD1 TYR A 212     7171   6595   6554    -65   -699   -306       C
ATOM   1292  CD2 TYR A 212      -7.477  -6.488 -12.524  1.00 52.28           C
ANISOU 1292  CD2 TYR A 212     6975   6604   6285    -79   -628   -329       C
ATOM   1293  CE1 TYR A 212      -9.530  -8.350 -12.728  1.00 51.36           C
ANISOU 1293  CE1 TYR A 212     6877   6296   6343   -130   -680   -246       C
ATOM   1294  CE2 TYR A 212      -8.789  -6.059 -12.612  1.00 56.74           C
ANISOU 1294  CE2 TYR A 212     7525   7137   6898   -134   -609   -270       C
ATOM   1295  CZ  TYR A 212      -9.815  -6.994 -12.714  1.00 55.00           C
ANISOU 1295  CZ  TYR A 212     7309   6828   6762   -158   -635   -228       C
ATOM   1296  OH  TYR A 212     -11.116  -6.540 -12.796  1.00 55.31           O
ANISOU 1296  OH  TYR A 212     7317   6844   6854   -211   -617   -170       O
ATOM   1297  N   TRP A 213      -3.022  -9.204 -11.037  1.00 53.89           N
ANISOU 1297  N   TRP A 213     7239   6876   6360    209   -725   -495       N
ATOM   1298  CA  TRP A 213      -1.748  -9.903 -11.189  1.00 56.78           C
ANISOU 1298  CA  TRP A 213     7604   7277   6694    292   -763   -569       C
ATOM   1299  C   TRP A 213      -1.633 -11.051 -10.188  1.00 58.09           C
ANISOU 1299  C   TRP A 213     7825   7374   6874    371   -789   -524       C
ATOM   1300  O   TRP A 213      -1.309 -12.174 -10.562  1.00 56.93           O
ANISOU 1300  O   TRP A 213     7708   7169   6756    425   -833   -554       O
ATOM   1301  CB  TRP A 213      -0.567  -8.945 -11.035  1.00 59.86           C
ANISOU 1301  CB  TRP A 213     7931   7791   7020    309   -748   -630       C
ATOM   1302  CG  TRP A 213       0.724  -9.676 -10.877  1.00 67.08           C
ANISOU 1302  CG  TRP A 213     8836   8748   7902    406   -787   -694       C
ATOM   1303  CD1 TRP A 213       1.528 -10.160 -11.873  1.00 63.12           C
ANISOU 1303  CD1 TRP A 213     8310   8283   7389    447   -809   -772       C
ATOM   1304  CD2 TRP A 213       1.351 -10.038  -9.641  1.00 73.43           C
ANISOU 1304  CD2 TRP A 213     9654   9571   8673    491   -810   -686       C
ATOM   1305  NE1 TRP A 213       2.623 -10.788 -11.330  1.00 63.14           N
ANISOU 1305  NE1 TRP A 213     8305   8322   7364    548   -844   -815       N
ATOM   1306  CE2 TRP A 213       2.535 -10.733  -9.962  1.00 71.84           C
ANISOU 1306  CE2 TRP A 213     9431   9412   8451    577   -849   -762       C
ATOM   1307  CE3 TRP A 213       1.023  -9.844  -8.291  1.00 71.55           C
ANISOU 1307  CE3 TRP A 213     9445   9329   8411    515   -801   -622       C
ATOM   1308  CZ2 TRP A 213       3.395 -11.229  -8.983  1.00 70.61           C
ANISOU 1308  CZ2 TRP A 213     9281   9290   8258    683   -886   -774       C
ATOM   1309  CZ3 TRP A 213       1.879 -10.341  -7.318  1.00 73.35           C
ANISOU 1309  CZ3 TRP A 213     9684   9596   8590    625   -837   -634       C
ATOM   1310  CH2 TRP A 213       3.049 -11.023  -7.670  1.00 72.57           C
ANISOU 1310  CH2 TRP A 213     9562   9534   8478    706   -882   -709       C
ATOM   1311  N   ALA A 214      -1.903 -10.763  -8.919  1.00 49.71           N
ANISOU 1311  N   ALA A 214     6780   6320   5789    387   -760   -449       N
ATOM   1312  CA  ALA A 214      -1.900 -11.787  -7.879  1.00 50.05           C
ANISOU 1312  CA  ALA A 214     6879   6303   5836    467   -770   -376       C
ATOM   1313  C   ALA A 214      -2.907 -12.906  -8.165  1.00 51.28           C
ANISOU 1313  C   ALA A 214     7081   6305   6097    439   -777   -302       C
ATOM   1314  O   ALA A 214      -2.631 -14.067  -7.905  1.00 53.59           O
ANISOU 1314  O   ALA A 214     7420   6519   6423    508   -808   -277       O
ATOM   1315  CB  ALA A 214      -2.191 -11.167  -6.520  1.00 50.25           C
ANISOU 1315  CB  ALA A 214     6914   6377   5802    491   -728   -301       C
ATOM   1316  N   THR A 215      -4.073 -12.547  -8.690  1.00 48.51           N
ANISOU 1316  N   THR A 215     6715   5908   5809    339   -753   -269       N
ATOM   1317  CA  THR A 215      -5.118 -13.528  -8.949  1.00 48.56           C
ANISOU 1317  CA  THR A 215     6748   5765   5937    296   -765   -204       C
ATOM   1318  C   THR A 215      -4.672 -14.525  -9.997  1.00 45.97           C
ANISOU 1318  C   THR A 215     6437   5364   5665    320   -840   -297       C
ATOM   1319  O   THR A 215      -4.814 -15.732  -9.813  1.00 46.75           O
ANISOU 1319  O   THR A 215     6580   5334   5851    351   -870   -259       O
ATOM   1320  CB  THR A 215      -6.414 -12.864  -9.403  1.00 48.02           C
ANISOU 1320  CB  THR A 215     6643   5679   5925    187   -735   -169       C
ATOM   1321  OG1 THR A 215      -6.896 -12.029  -8.349  1.00 50.89           O
ANISOU 1321  OG1 THR A 215     6995   6100   6240    178   -663    -79       O
ATOM   1322  CG2 THR A 215      -7.476 -13.914  -9.716  1.00 50.26           C
ANISOU 1322  CG2 THR A 215     6937   5803   6356    135   -759   -114       C
ATOM   1323  N   PHE A 216      -4.107 -14.022 -11.085  1.00 49.27           N
ANISOU 1323  N   PHE A 216     6823   5865   6033    314   -867   -418       N
ATOM   1324  CA  PHE A 216      -3.692 -14.894 -12.172  1.00 52.05           C
ANISOU 1324  CA  PHE A 216     7190   6169   6419    350   -939   -524       C
ATOM   1325  C   PHE A 216      -2.529 -15.784 -11.758  1.00 51.73           C
ANISOU 1325  C   PHE A 216     7183   6117   6355    467   -972   -557       C
ATOM   1326  O   PHE A 216      -2.476 -16.927 -12.159  1.00 55.66           O
ANISOU 1326  O   PHE A 216     7719   6504   6925    509  -1031   -596       O
ATOM   1327  CB  PHE A 216      -3.334 -14.082 -13.411  1.00 47.97           C
ANISOU 1327  CB  PHE A 216     6628   5769   5832    330   -945   -632       C
ATOM   1328  CG  PHE A 216      -4.525 -13.681 -14.225  1.00 52.11           C
ANISOU 1328  CG  PHE A 216     7133   6265   6402    237   -950   -628       C
ATOM   1329  CD1 PHE A 216      -5.047 -14.535 -15.181  1.00 56.19           C
ANISOU 1329  CD1 PHE A 216     7668   6689   6993    231  -1023   -693       C
ATOM   1330  CD2 PHE A 216      -5.128 -12.442 -14.040  1.00 56.98           C
ANISOU 1330  CD2 PHE A 216     7712   6947   6989    163   -891   -569       C
ATOM   1331  CE1 PHE A 216      -6.142 -14.170 -15.938  1.00 59.10           C
ANISOU 1331  CE1 PHE A 216     8013   7043   7401    154  -1040   -698       C
ATOM   1332  CE2 PHE A 216      -6.237 -12.074 -14.785  1.00 55.55           C
ANISOU 1332  CE2 PHE A 216     7510   6745   6849     88   -901   -563       C
ATOM   1333  CZ  PHE A 216      -6.742 -12.939 -15.739  1.00 59.33           C
ANISOU 1333  CZ  PHE A 216     8003   7144   7397     84   -977   -628       C
ATOM   1334  N   ARG A 217      -1.612 -15.268 -10.949  1.00 54.36           N
ANISOU 1334  N   ARG A 217     7501   6561   6592    525   -941   -547       N
ATOM   1335  CA  ARG A 217      -0.514 -16.088 -10.437  1.00 57.99           C
ANISOU 1335  CA  ARG A 217     7989   7020   7026    649   -975   -569       C
ATOM   1336  C   ARG A 217      -1.025 -17.139  -9.463  1.00 60.53           C
ANISOU 1336  C   ARG A 217     8379   7197   7425    684   -979   -449       C
ATOM   1337  O   ARG A 217      -0.518 -18.252  -9.438  1.00 59.58           O
ANISOU 1337  O   ARG A 217     8302   6993   7343    772  -1027   -466       O
ATOM   1338  CB  ARG A 217       0.549 -15.247  -9.733  1.00 57.08           C
ANISOU 1338  CB  ARG A 217     7829   7063   6795    702   -951   -590       C
ATOM   1339  CG  ARG A 217       1.262 -14.227 -10.598  1.00 64.29           C
ANISOU 1339  CG  ARG A 217     8664   8121   7643    674   -940   -697       C
ATOM   1340  CD  ARG A 217       2.104 -14.837 -11.719  1.00 71.34           C
ANISOU 1340  CD  ARG A 217     9541   9036   8529    737   -982   -814       C
ATOM   1341  NE  ARG A 217       2.833 -13.779 -12.429  1.00 81.92           N
ANISOU 1341  NE  ARG A 217    10795  10529   9802    712   -951   -889       N
ATOM   1342  CZ  ARG A 217       3.467 -13.929 -13.591  1.00 89.19           C
ANISOU 1342  CZ  ARG A 217    11681  11512  10696    747   -962   -985       C
ATOM   1343  NH1 ARG A 217       3.452 -15.100 -14.218  1.00 92.26           N
ANISOU 1343  NH1 ARG A 217    12119  11821  11116    814  -1015  -1040       N
ATOM   1344  NH2 ARG A 217       4.107 -12.894 -14.134  1.00 90.63           N
ANISOU 1344  NH2 ARG A 217    11777  11834  10823    717   -916  -1025       N
ATOM   1345  N   GLY A 218      -2.008 -16.766  -8.644  1.00 56.12           N
ANISOU 1345  N   GLY A 218     7827   6610   6886    622   -921   -321       N
ATOM   1346  CA  GLY A 218      -2.621 -17.700  -7.713  1.00 59.60           C
ANISOU 1346  CA  GLY A 218     8325   6915   7405    646   -903   -177       C
ATOM   1347  C   GLY A 218      -3.229 -18.913  -8.399  1.00 59.57           C
ANISOU 1347  C   GLY A 218     8355   6716   7563    614   -952   -175       C
ATOM   1348  O   GLY A 218      -3.045 -20.040  -7.954  1.00 61.54           O
ANISOU 1348  O   GLY A 218     8660   6842   7880    684   -975   -116       O
ATOM   1349  N   LEU A 219      -3.953 -18.689  -9.485  1.00 55.42           N
ANISOU 1349  N   LEU A 219     7796   6157   7105    514   -975   -243       N
ATOM   1350  CA  LEU A 219      -4.572 -19.789 -10.206  1.00 60.01           C
ANISOU 1350  CA  LEU A 219     8400   6551   7849    479  -1039   -268       C
ATOM   1351  C   LEU A 219      -3.526 -20.675 -10.838  1.00 58.06           C
ANISOU 1351  C   LEU A 219     8190   6267   7605    583  -1123   -397       C
ATOM   1352  O   LEU A 219      -3.652 -21.905 -10.840  1.00 58.38           O
ANISOU 1352  O   LEU A 219     8279   6127   7777    614  -1174   -383       O
ATOM   1353  CB  LEU A 219      -5.523 -19.263 -11.276  1.00 59.26           C
ANISOU 1353  CB  LEU A 219     8256   6457   7804    363  -1058   -333       C
ATOM   1354  CG  LEU A 219      -6.857 -18.757 -10.743  1.00 55.56           C
ANISOU 1354  CG  LEU A 219     7751   5960   7398    252   -990   -197       C
ATOM   1355  CD1 LEU A 219      -7.555 -17.941 -11.791  1.00 55.27           C
ANISOU 1355  CD1 LEU A 219     7659   5984   7359    162  -1008   -276       C
ATOM   1356  CD2 LEU A 219      -7.724 -19.950 -10.306  1.00 57.36           C
ANISOU 1356  CD2 LEU A 219     8001   5973   7820    214   -997    -81       C
ATOM   1357  N   GLN A 220      -2.486 -20.051 -11.375  1.00 59.53           N
ANISOU 1357  N   GLN A 220     8348   6618   7652    641  -1134   -522       N
ATOM   1358  CA  GLN A 220      -1.421 -20.812 -12.010  1.00 63.85           C
ANISOU 1358  CA  GLN A 220     8918   7158   8183    754  -1206   -654       C
ATOM   1359  C   GLN A 220      -0.799 -21.814 -11.045  1.00 68.14           C
ANISOU 1359  C   GLN A 220     9521   7612   8756    868  -1220   -585       C
ATOM   1360  O   GLN A 220      -0.368 -22.889 -11.451  1.00 70.31           O
ANISOU 1360  O   GLN A 220     9839   7778   9098    950  -1291   -658       O
ATOM   1361  CB  GLN A 220      -0.357 -19.872 -12.549  1.00 60.88           C
ANISOU 1361  CB  GLN A 220     8486   6998   7649    797  -1191   -767       C
ATOM   1362  CG  GLN A 220      -0.395 -19.736 -14.046  1.00 65.25           C
ANISOU 1362  CG  GLN A 220     9013   7592   8187    779  -1233   -913       C
ATOM   1363  CD  GLN A 220       0.882 -19.141 -14.602  1.00 67.47           C
ANISOU 1363  CD  GLN A 220     9242   8068   8327    855  -1219  -1021       C
ATOM   1364  OE1 GLN A 220       1.655 -18.514 -13.874  1.00 71.71           O
ANISOU 1364  OE1 GLN A 220     9742   8724   8779    884  -1171   -984       O
ATOM   1365  NE2 GLN A 220       1.125 -19.355 -15.896  1.00 75.64           N
ANISOU 1365  NE2 GLN A 220    10268   9138   9335    892  -1263  -1157       N
ATOM   1366  N   ARG A 221      -0.765 -21.466  -9.764  1.00 64.00           N
ANISOU 1366  N   ARG A 221     9004   7136   8179    884  -1155   -446       N
ATOM   1367  CA  ARG A 221      -0.204 -22.357  -8.757  1.00 68.54           C
ANISOU 1367  CA  ARG A 221     9637   7639   8764   1003  -1162   -358       C
ATOM   1368  C   ARG A 221      -1.072 -23.604  -8.562  1.00 69.14           C
ANISOU 1368  C   ARG A 221     9778   7463   9029    980  -1182   -253       C
ATOM   1369  O   ARG A 221      -0.620 -24.589  -7.983  1.00 70.83           O
ANISOU 1369  O   ARG A 221    10053   7572   9286   1086  -1204   -192       O
ATOM   1370  CB  ARG A 221      -0.037 -21.628  -7.424  1.00 72.04           C
ANISOU 1370  CB  ARG A 221    10074   8211   9089   1032  -1090   -235       C
ATOM   1371  CG  ARG A 221       1.219 -20.771  -7.307  1.00 72.44           C
ANISOU 1371  CG  ARG A 221    10073   8481   8972   1109  -1094   -335       C
ATOM   1372  CD  ARG A 221       1.386 -20.302  -5.867  1.00 81.26           C
ANISOU 1372  CD  ARG A 221    11198   9694   9983   1164  -1045   -218       C
ATOM   1373  NE  ARG A 221       2.603 -19.528  -5.639  1.00 85.73           N
ANISOU 1373  NE  ARG A 221    11707  10459  10407   1239  -1062   -316       N
ATOM   1374  CZ  ARG A 221       3.272 -19.529  -4.488  1.00 88.89           C
ANISOU 1374  CZ  ARG A 221    12122  10945  10709   1358  -1067   -267       C
ATOM   1375  NH1 ARG A 221       2.848 -20.276  -3.470  1.00 92.76           N
ANISOU 1375  NH1 ARG A 221    12690  11341  11214   1424  -1046   -108       N
ATOM   1376  NH2 ARG A 221       4.375 -18.801  -4.357  1.00 91.45           N
ANISOU 1376  NH2 ARG A 221    12378  11447  10923   1415  -1094   -375       N
ATOM   1377  N   TRP A 222      -2.315 -23.553  -9.042  1.00 64.98           N
ANISOU 1377  N   TRP A 222     9232   6834   8625    842  -1174   -228       N
ATOM   1378  CA  TRP A 222      -3.223 -24.696  -8.967  1.00 62.14           C
ANISOU 1378  CA  TRP A 222     8913   6219   8477    794  -1197   -137       C
ATOM   1379  C   TRP A 222      -3.172 -25.579 -10.200  1.00 63.17           C
ANISOU 1379  C   TRP A 222     9061   6206   8735    800  -1310   -302       C
ATOM   1380  O   TRP A 222      -3.746 -26.655 -10.207  1.00 64.39           O
ANISOU 1380  O   TRP A 222     9252   6127   9086    775  -1350   -255       O
ATOM   1381  CB  TRP A 222      -4.667 -24.227  -8.777  1.00 63.08           C
ANISOU 1381  CB  TRP A 222     8988   6297   8685    638  -1133    -19       C
ATOM   1382  CG  TRP A 222      -4.952 -23.764  -7.402  1.00 69.15           C
ANISOU 1382  CG  TRP A 222     9758   7135   9382    643  -1021    181       C
ATOM   1383  CD1 TRP A 222      -4.867 -22.481  -6.930  1.00 62.40           C
ANISOU 1383  CD1 TRP A 222     8863   6491   8355    635   -951    201       C
ATOM   1384  CD2 TRP A 222      -5.347 -24.579  -6.291  1.00 71.15           C
ANISOU 1384  CD2 TRP A 222    10057   7249   9728    669   -964    392       C
ATOM   1385  NE1 TRP A 222      -5.193 -22.450  -5.598  1.00 69.91           N
ANISOU 1385  NE1 TRP A 222     9835   7455   9274    663   -860    397       N
ATOM   1386  CE2 TRP A 222      -5.490 -23.722  -5.177  1.00 71.53           C
ANISOU 1386  CE2 TRP A 222    10092   7454   9633    686   -859    528       C
ATOM   1387  CE3 TRP A 222      -5.588 -25.951  -6.127  1.00 71.72           C
ANISOU 1387  CE3 TRP A 222    10181   7075   9995    684   -991    483       C
ATOM   1388  CZ2 TRP A 222      -5.879 -24.190  -3.916  1.00 74.52           C
ANISOU 1388  CZ2 TRP A 222    10508   7770  10036    726   -772    758       C
ATOM   1389  CZ3 TRP A 222      -5.971 -26.417  -4.873  1.00 78.81           C
ANISOU 1389  CZ3 TRP A 222    11114   7896  10934    713   -901    726       C
ATOM   1390  CH2 TRP A 222      -6.111 -25.537  -3.784  1.00 76.20           C
ANISOU 1390  CH2 TRP A 222    10769   7745  10436    738   -789    864       C
ATOM   1391  N   GLU A 223      -2.528 -25.110 -11.261  1.00 59.10           N
ANISOU 1391  N   GLU A 223     8516   5827   8113    832  -1360   -496       N
ATOM   1392  CA  GLU A 223      -2.596 -25.822 -12.534  1.00 58.81           C
ANISOU 1392  CA  GLU A 223     8492   5680   8175    839  -1470   -673       C
ATOM   1393  C   GLU A 223      -1.557 -26.924 -12.593  1.00 59.44           C
ANISOU 1393  C   GLU A 223     8635   5671   8279    995  -1541   -750       C
ATOM   1394  O   GLU A 223      -0.368 -26.652 -12.443  1.00 61.49           O
ANISOU 1394  O   GLU A 223     8892   6089   8383   1114  -1528   -799       O
ATOM   1395  CB  GLU A 223      -2.422 -24.841 -13.692  1.00 57.46           C
ANISOU 1395  CB  GLU A 223     8262   5703   7868    814  -1484   -836       C
ATOM   1396  CG  GLU A 223      -3.464 -23.763 -13.666  1.00 57.04           C
ANISOU 1396  CG  GLU A 223     8149   5726   7798    669  -1420   -761       C
ATOM   1397  CD  GLU A 223      -3.296 -22.723 -14.755  1.00 56.65           C
ANISOU 1397  CD  GLU A 223     8045   5871   7609    649  -1423   -895       C
ATOM   1398  OE1 GLU A 223      -2.339 -22.812 -15.552  1.00 52.81           O
ANISOU 1398  OE1 GLU A 223     7562   5477   7028    748  -1466  -1045       O
ATOM   1399  OE2 GLU A 223      -4.148 -21.818 -14.819  1.00 56.95           O
ANISOU 1399  OE2 GLU A 223     8035   5970   7632    538  -1377   -842       O
ATOM   1400  N   VAL A 224      -1.999 -28.174 -12.789  1.00 57.42           N
ANISOU 1400  N   VAL A 224     8431   5155   8230    997  -1619   -762       N
ATOM   1401  CA  VAL A 224      -1.073 -29.297 -12.815  1.00 58.90           C
ANISOU 1401  CA  VAL A 224     8688   5230   8463   1152  -1692   -832       C
ATOM   1402  C   VAL A 224      -0.267 -29.284 -14.099  1.00 56.95           C
ANISOU 1402  C   VAL A 224     8430   5094   8117   1248  -1774  -1084       C
ATOM   1403  O   VAL A 224      -0.709 -28.758 -15.122  1.00 55.86           O
ANISOU 1403  O   VAL A 224     8247   5032   7945   1178  -1802  -1209       O
ATOM   1404  CB  VAL A 224      -1.783 -30.689 -12.699  1.00 59.16           C
ANISOU 1404  CB  VAL A 224     8782   4922   8773   1126  -1761   -779       C
ATOM   1405  CG1 VAL A 224      -2.582 -30.791 -11.401  1.00 60.76           C
ANISOU 1405  CG1 VAL A 224     8993   5009   9081   1040  -1665   -504       C
ATOM   1406  CG2 VAL A 224      -2.670 -30.944 -13.907  1.00 59.03           C
ANISOU 1406  CG2 VAL A 224     8743   4786   8900   1028  -1859   -937       C
ATOM   1407  N   ALA A 225       0.909 -29.896 -14.033  1.00 53.06           N
ANISOU 1407  N   ALA A 225     7978   4610   7574   1419  -1811  -1152       N
ATOM   1408  CA  ALA A 225       1.799 -30.041 -15.172  1.00 51.91           C
ANISOU 1408  CA  ALA A 225     7825   4566   7334   1543  -1883  -1384       C
ATOM   1409  C   ALA A 225       1.153 -30.889 -16.250  1.00 53.36           C
ANISOU 1409  C   ALA A 225     8043   4554   7678   1526  -2004  -1545       C
ATOM   1410  O   ALA A 225       1.184 -30.556 -17.449  1.00 53.13           O
ANISOU 1410  O   ALA A 225     7982   4640   7566   1537  -2050  -1730       O
ATOM   1411  CB  ALA A 225       3.130 -30.684 -14.726  1.00 52.85           C
ANISOU 1411  CB  ALA A 225     7981   4701   7397   1740  -1901  -1405       C
ATOM   1412  N   ARG A 226       0.572 -32.002 -15.814  1.00 53.94           N
ANISOU 1412  N   ARG A 226     8181   4329   7984   1505  -2059  -1474       N
ATOM   1413  CA  ARG A 226      -0.006 -32.953 -16.737  1.00 55.70           C
ANISOU 1413  CA  ARG A 226     8440   4325   8396   1496  -2193  -1634       C
ATOM   1414  C   ARG A 226      -1.470 -32.619 -17.006  1.00 55.39           C
ANISOU 1414  C   ARG A 226     8357   4203   8486   1294  -2201  -1596       C
ATOM   1415  O   ARG A 226      -2.381 -33.388 -16.717  1.00 56.78           O
ANISOU 1415  O   ARG A 226     8555   4105   8912   1201  -2244  -1521       O
ATOM   1416  CB  ARG A 226       0.187 -34.365 -16.205  1.00 57.93           C
ANISOU 1416  CB  ARG A 226     8812   4311   8888   1583  -2258  -1591       C
ATOM   1417  CG  ARG A 226       1.689 -34.681 -16.092  1.00 58.32           C
ANISOU 1417  CG  ARG A 226     8897   4466   8795   1804  -2265  -1662       C
ATOM   1418  CD  ARG A 226       1.972 -36.089 -15.718  1.00 60.68           C
ANISOU 1418  CD  ARG A 226     9290   4476   9289   1917  -2343  -1648       C
ATOM   1419  NE  ARG A 226       3.410 -36.346 -15.621  1.00 61.06           N
ANISOU 1419  NE  ARG A 226     9363   4643   9193   2137  -2350  -1720       N
ATOM   1420  CZ  ARG A 226       4.164 -36.747 -16.639  1.00 61.96           C
ANISOU 1420  CZ  ARG A 226     9491   4803   9249   2292  -2442  -1969       C
ATOM   1421  NH1 ARG A 226       3.618 -36.944 -17.830  1.00 63.74           N
ANISOU 1421  NH1 ARG A 226     9714   4966   9537   2257  -2541  -2177       N
ATOM   1422  NH2 ARG A 226       5.462 -36.990 -16.465  1.00 62.40           N
ANISOU 1422  NH2 ARG A 226     9559   4968   9184   2495  -2441  -2018       N
ATOM   1423  N   ARG A 227      -1.637 -31.459 -17.621  1.00 54.39           N
ANISOU 1423  N   ARG A 227     8161   4320   8184   1236  -2161  -1656       N
ATOM   1424  CA AARG A 227      -2.947 -30.921 -17.975  0.45 54.25           C
ANISOU 1424  CA AARG A 227     8087   4286   8239   1058  -2164  -1635       C
ATOM   1425  CA BARG A 227      -2.937 -30.918 -17.992  0.55 55.28           C
ANISOU 1425  CA BARG A 227     8218   4419   8368   1060  -2165  -1638       C
ATOM   1426  C   ARG A 227      -3.720 -31.829 -18.933  1.00 56.19           C
ANISOU 1426  C   ARG A 227     8349   4309   8691   1026  -2321  -1810       C
ATOM   1427  O   ARG A 227      -4.912 -32.069 -18.744  1.00 57.98           O
ANISOU 1427  O   ARG A 227     8551   4353   9127    876  -2344  -1732       O
ATOM   1428  CB AARG A 227      -2.790 -29.529 -18.599  0.45 51.72           C
ANISOU 1428  CB AARG A 227     7698   4281   7671   1039  -2103  -1692       C
ATOM   1429  CB BARG A 227      -2.735 -29.545 -18.634  0.55 53.23           C
ANISOU 1429  CB BARG A 227     7892   4477   7857   1047  -2106  -1701       C
ATOM   1430  CG AARG A 227      -4.103 -28.819 -18.916  0.45 50.99           C
ANISOU 1430  CG AARG A 227     7542   4206   7625    866  -2095  -1657       C
ATOM   1431  CG BARG A 227      -3.936 -28.969 -19.353  0.55 53.28           C
ANISOU 1431  CG BARG A 227     7841   4506   7898    906  -2136  -1743       C
ATOM   1432  CD AARG A 227      -3.929 -27.770 -20.013  0.45 49.82           C
ANISOU 1432  CD AARG A 227     7346   4323   7259    886  -2091  -1792       C
ATOM   1433  CD BARG A 227      -3.664 -27.509 -19.686  0.55 53.51           C
ANISOU 1433  CD BARG A 227     7809   4846   7675    893  -2042  -1738       C
ATOM   1434  NE AARG A 227      -3.417 -28.371 -21.238  0.45 51.11           N
ANISOU 1434  NE AARG A 227     7543   4498   7379   1019  -2212  -2041       N
ATOM   1435  NE BARG A 227      -3.082 -26.846 -18.524  0.55 54.12           N
ANISOU 1435  NE BARG A 227     7873   5041   7648    893  -1905  -1553       N
ATOM   1436  CZ AARG A 227      -4.181 -28.834 -22.217  0.45 52.40           C
ANISOU 1436  CZ AARG A 227     7708   4558   7642    996  -2343  -2203       C
ATOM   1437  CZ BARG A 227      -2.950 -25.531 -18.380  0.55 51.01           C
ANISOU 1437  CZ BARG A 227     7424   4875   7082    850  -1801  -1483       C
ATOM   1438  NH1AARG A 227      -5.503 -28.740 -22.127  0.45 52.50           N
ANISOU 1438  NH1AARG A 227     7680   4452   7814    835  -2370  -2138       N
ATOM   1439  NH1BARG A 227      -3.369 -24.712 -19.333  0.55 50.47           N
ANISOU 1439  NH1BARG A 227     7310   4946   6922    803  -1808  -1563       N
ATOM   1440  NH2AARG A 227      -3.628 -29.374 -23.292  0.45 53.68           N
ANISOU 1440  NH2AARG A 227     7906   4748   7740   1142  -2451  -2437       N
ATOM   1441  NH2BARG A 227      -2.416 -25.042 -17.273  0.55 48.37           N
ANISOU 1441  NH2BARG A 227     7081   4623   6672    859  -1697  -1332       N
ATOM   1442  N   ALA A1001      -3.061 -32.331 -19.966  1.00 48.44           N
ANISOU 1442  N   ALA A1001     5774   5701   6930  -1138   -783    507       N
ATOM   1443  CA  ALA A1001      -3.813 -33.087 -20.946  1.00 48.01           C
ANISOU 1443  CA  ALA A1001     5744   5722   6774  -1168   -738    590       C
ATOM   1444  C   ALA A1001      -4.349 -34.414 -20.346  1.00 46.96           C
ANISOU 1444  C   ALA A1001     5672   5649   6520  -1072   -669    497       C
ATOM   1445  O   ALA A1001      -5.463 -34.826 -20.669  1.00 46.64           O
ANISOU 1445  O   ALA A1001     5663   5616   6440  -1057   -649    530       O
ATOM   1446  CB  ALA A1001      -2.963 -33.341 -22.181  1.00 48.33           C
ANISOU 1446  CB  ALA A1001     5752   5873   6738  -1281   -707    679       C
ATOM   1447  N   ASP A1002      -3.569 -35.048 -19.469  1.00 49.91           N
ANISOU 1447  N   ASP A1002     6058   6060   6845  -1011   -642    391       N
ATOM   1448  CA  ASP A1002      -4.010 -36.252 -18.746  1.00 49.98           C
ANISOU 1448  CA  ASP A1002     6120   6114   6756   -919   -589    308       C
ATOM   1449  C   ASP A1002      -5.282 -35.975 -17.955  1.00 53.14           C
ANISOU 1449  C   ASP A1002     6564   6432   7194   -852   -606    262       C
ATOM   1450  O   ASP A1002      -6.234 -36.737 -18.003  1.00 51.71           O
ANISOU 1450  O   ASP A1002     6424   6275   6948   -811   -562    260       O
ATOM   1451  CB  ASP A1002      -2.938 -36.738 -17.766  1.00 51.32           C
ANISOU 1451  CB  ASP A1002     6285   6316   6899   -871   -587    218       C
ATOM   1452  CG  ASP A1002      -1.781 -37.446 -18.451  1.00 53.06           C
ANISOU 1452  CG  ASP A1002     6459   6625   7076   -915   -542    240       C
ATOM   1453  OD1 ASP A1002      -1.901 -37.799 -19.643  1.00 53.24           O
ANISOU 1453  OD1 ASP A1002     6468   6706   7057   -978   -490    305       O
ATOM   1454  OD2 ASP A1002      -0.744 -37.656 -17.782  1.00 56.32           O
ANISOU 1454  OD2 ASP A1002     6845   7054   7501   -892   -559    187       O
ATOM   1455  N   LEU A1003      -5.283 -34.874 -17.203  1.00 49.39           N
ANISOU 1455  N   LEU A1003     6077   5858   6833   -843   -663    214       N
ATOM   1456  CA  LEU A1003      -6.418 -34.586 -16.343  1.00 51.11           C
ANISOU 1456  CA  LEU A1003     6327   5994   7099   -783   -666    142       C
ATOM   1457  C   LEU A1003      -7.638 -34.190 -17.190  1.00 52.60           C
ANISOU 1457  C   LEU A1003     6504   6121   7362   -805   -673    234       C
ATOM   1458  O   LEU A1003      -8.770 -34.559 -16.866  1.00 51.68           O
ANISOU 1458  O   LEU A1003     6422   5981   7233   -752   -642    201       O
ATOM   1459  CB  LEU A1003      -6.057 -33.506 -15.334  1.00 52.54           C
ANISOU 1459  CB  LEU A1003     6488   6085   7389   -780   -714     47       C
ATOM   1460  CG  LEU A1003      -7.079 -33.246 -14.231  1.00 57.63           C
ANISOU 1460  CG  LEU A1003     7165   6655   8077   -724   -699    -71       C
ATOM   1461  CD1 LEU A1003      -7.137 -34.414 -13.258  1.00 56.93           C
ANISOU 1461  CD1 LEU A1003     7145   6660   7828   -663   -653   -160       C
ATOM   1462  CD2 LEU A1003      -6.672 -31.971 -13.521  1.00 60.16           C
ANISOU 1462  CD2 LEU A1003     7446   6876   8536   -750   -746   -157       C
ATOM   1463  N   GLU A1004      -7.404 -33.498 -18.299  1.00 49.48           N
ANISOU 1463  N   GLU A1004     6057   5706   7037   -890   -715    359       N
ATOM   1464  CA  GLU A1004      -8.469 -33.232 -19.261  1.00 50.63           C
ANISOU 1464  CA  GLU A1004     6185   5815   7237   -929   -736    481       C
ATOM   1465  C   GLU A1004      -9.030 -34.544 -19.832  1.00 51.57           C
ANISOU 1465  C   GLU A1004     6349   6048   7196   -920   -672    511       C
ATOM   1466  O   GLU A1004     -10.240 -34.659 -20.045  1.00 54.14           O
ANISOU 1466  O   GLU A1004     6685   6341   7544   -902   -671    547       O
ATOM   1467  CB  GLU A1004      -7.965 -32.347 -20.404  1.00 50.71           C
ANISOU 1467  CB  GLU A1004     6134   5812   7324  -1043   -799    630       C
ATOM   1468  CG  GLU A1004      -7.819 -30.851 -20.102  1.00 56.22           C
ANISOU 1468  CG  GLU A1004     6768   6357   8235  -1065   -876    642       C
ATOM   1469  CD  GLU A1004      -9.152 -30.115 -20.008  1.00 64.87           C
ANISOU 1469  CD  GLU A1004     7831   7306   9509  -1041   -917    673       C
ATOM   1470  OE1 GLU A1004     -10.189 -30.689 -20.409  1.00 67.25           O
ANISOU 1470  OE1 GLU A1004     8154   7633   9763  -1027   -900    723       O
ATOM   1471  OE2 GLU A1004      -9.156 -28.940 -19.563  1.00 67.95           O
ANISOU 1471  OE2 GLU A1004     8166   7550  10103  -1041   -966    648       O
ATOM   1472  N   ASP A1005      -8.171 -35.530 -20.094  1.00 51.36           N
ANISOU 1472  N   ASP A1005     6342   6147   7025   -933   -618    495       N
ATOM   1473  CA  ASP A1005      -8.659 -36.841 -20.553  1.00 53.39           C
ANISOU 1473  CA  ASP A1005     6638   6506   7140   -921   -546    500       C
ATOM   1474  C   ASP A1005      -9.575 -37.476 -19.510  1.00 53.11           C
ANISOU 1474  C   ASP A1005     6655   6442   7083   -811   -509    400       C
ATOM   1475  O   ASP A1005     -10.655 -37.965 -19.846  1.00 47.63           O
ANISOU 1475  O   ASP A1005     5983   5758   6357   -798   -483    427       O
ATOM   1476  CB  ASP A1005      -7.505 -37.804 -20.863  1.00 51.49           C
ANISOU 1476  CB  ASP A1005     6395   6385   6782   -944   -483    472       C
ATOM   1477  CG  ASP A1005      -6.797 -37.483 -22.183  1.00 54.79           C
ANISOU 1477  CG  ASP A1005     6767   6870   7180  -1074   -488    576       C
ATOM   1478  OD1 ASP A1005      -7.402 -36.813 -23.062  1.00 55.62           O
ANISOU 1478  OD1 ASP A1005     6856   6960   7318  -1155   -535    693       O
ATOM   1479  OD2 ASP A1005      -5.619 -37.896 -22.329  1.00 56.61           O
ANISOU 1479  OD2 ASP A1005     6974   7169   7365  -1102   -448    542       O
ATOM   1480  N   ASN A1006      -9.131 -37.468 -18.251  1.00 50.86           N
ANISOU 1480  N   ASN A1006     6388   6127   6808   -742   -507    287       N
ATOM   1481  CA  ASN A1006      -9.910 -38.033 -17.147  1.00 53.27           C
ANISOU 1481  CA  ASN A1006     6745   6414   7080   -651   -471    187       C
ATOM   1482  C   ASN A1006     -11.265 -37.370 -17.014  1.00 53.95           C
ANISOU 1482  C   ASN A1006     6831   6398   7271   -632   -488    188       C
ATOM   1483  O   ASN A1006     -12.276 -38.014 -16.718  1.00 56.39           O
ANISOU 1483  O   ASN A1006     7177   6708   7540   -580   -443    155       O
ATOM   1484  CB  ASN A1006      -9.161 -37.894 -15.822  1.00 52.83           C
ANISOU 1484  CB  ASN A1006     6704   6348   7020   -609   -485     77       C
ATOM   1485  CG  ASN A1006      -7.885 -38.696 -15.794  1.00 55.95           C
ANISOU 1485  CG  ASN A1006     7094   6839   7326   -613   -470     72       C
ATOM   1486  OD1 ASN A1006      -7.710 -39.622 -16.585  1.00 57.49           O
ANISOU 1486  OD1 ASN A1006     7285   7110   7450   -627   -423    121       O
ATOM   1487  ND2 ASN A1006      -6.996 -38.362 -14.877  1.00 57.31           N
ANISOU 1487  ND2 ASN A1006     7260   7006   7511   -604   -507      7       N
ATOM   1488  N   TRP A1007     -11.256 -36.066 -17.232  1.00 54.48           N
ANISOU 1488  N   TRP A1007     6847   6366   7487   -675   -552    227       N
ATOM   1489  CA  TRP A1007     -12.431 -35.253 -17.103  1.00 58.84           C
ANISOU 1489  CA  TRP A1007     7373   6793   8191   -661   -577    229       C
ATOM   1490  C   TRP A1007     -13.430 -35.561 -18.206  1.00 55.50           C
ANISOU 1490  C   TRP A1007     6940   6383   7767   -689   -581    352       C
ATOM   1491  O   TRP A1007     -14.633 -35.664 -17.966  1.00 55.83           O
ANISOU 1491  O   TRP A1007     6986   6367   7858   -646   -562    329       O
ATOM   1492  CB  TRP A1007     -12.021 -33.790 -17.128  1.00 61.74           C
ANISOU 1492  CB  TRP A1007     7674   7044   8740   -707   -649    251       C
ATOM   1493  CG  TRP A1007     -13.114 -32.897 -17.432  1.00 72.37           C
ANISOU 1493  CG  TRP A1007     8965   8255  10278   -716   -690    307       C
ATOM   1494  CD1 TRP A1007     -13.279 -32.154 -18.566  1.00 85.87           C
ANISOU 1494  CD1 TRP A1007    10610   9913  12105   -791   -764    471       C
ATOM   1495  CD2 TRP A1007     -14.235 -32.624 -16.602  1.00 81.16           C
ANISOU 1495  CD2 TRP A1007    10073   9259  11507   -654   -662    205       C
ATOM   1496  NE1 TRP A1007     -14.444 -31.428 -18.487  1.00 92.15           N
ANISOU 1496  NE1 TRP A1007    11351  10561  13101   -773   -793    487       N
ATOM   1497  CE2 TRP A1007     -15.048 -31.701 -17.288  1.00 88.26           C
ANISOU 1497  CE2 TRP A1007    10892  10028  12616   -687   -724    314       C
ATOM   1498  CE3 TRP A1007     -14.633 -33.072 -15.345  1.00 84.59           C
ANISOU 1498  CE3 TRP A1007    10556   9695  11889   -582   -589     34       C
ATOM   1499  CZ2 TRP A1007     -16.226 -31.210 -16.749  1.00 94.92           C
ANISOU 1499  CZ2 TRP A1007    11695  10730  13640   -641   -709    245       C
ATOM   1500  CZ3 TRP A1007     -15.799 -32.588 -14.816  1.00 91.74           C
ANISOU 1500  CZ3 TRP A1007    11432  10475  12950   -545   -566    -42       C
ATOM   1501  CH2 TRP A1007     -16.593 -31.681 -15.523  1.00 97.60           C
ANISOU 1501  CH2 TRP A1007    12087  11077  13920   -570   -622     58       C
ATOM   1502  N   GLU A1008     -12.914 -35.720 -19.415  1.00 57.07           N
ANISOU 1502  N   GLU A1008     7120   6662   7902   -772   -603    478       N
ATOM   1503  CA  GLU A1008     -13.731 -36.113 -20.546  1.00 58.58           C
ANISOU 1503  CA  GLU A1008     7305   6898   8053   -822   -609    599       C
ATOM   1504  C   GLU A1008     -14.299 -37.534 -20.359  1.00 57.28           C
ANISOU 1504  C   GLU A1008     7202   6822   7740   -765   -523    536       C
ATOM   1505  O   GLU A1008     -15.469 -37.777 -20.662  1.00 53.54           O
ANISOU 1505  O   GLU A1008     6730   6331   7282   -756   -520    574       O
ATOM   1506  CB  GLU A1008     -12.917 -36.014 -21.837  1.00 60.15           C
ANISOU 1506  CB  GLU A1008     7477   7189   8187   -942   -639    730       C
ATOM   1507  CG  GLU A1008     -13.303 -37.006 -22.916  1.00 66.59           C
ANISOU 1507  CG  GLU A1008     8314   8134   8852  -1003   -602    804       C
ATOM   1508  CD  GLU A1008     -12.734 -36.629 -24.278  1.00 76.44           C
ANISOU 1508  CD  GLU A1008     9525   9461  10057  -1152   -645    952       C
ATOM   1509  OE1 GLU A1008     -12.266 -35.480 -24.422  1.00 85.90           O
ANISOU 1509  OE1 GLU A1008    10675  10590  11373  -1202   -720   1024       O
ATOM   1510  OE2 GLU A1008     -12.747 -37.485 -25.199  1.00 81.00           O
ANISOU 1510  OE2 GLU A1008    10120  10174  10482  -1226   -599    990       O
ATOM   1511  N   THR A1009     -13.481 -38.458 -19.854  1.00 54.89           N
ANISOU 1511  N   THR A1009     6942   6606   7309   -727   -458    445       N
ATOM   1512  CA  THR A1009     -13.958 -39.809 -19.558  1.00 54.04           C
ANISOU 1512  CA  THR A1009     6887   6567   7080   -667   -377    382       C
ATOM   1513  C   THR A1009     -15.169 -39.773 -18.631  1.00 55.87           C
ANISOU 1513  C   THR A1009     7141   6713   7373   -584   -361    310       C
ATOM   1514  O   THR A1009     -16.161 -40.475 -18.852  1.00 53.64           O
ANISOU 1514  O   THR A1009     6879   6450   7051   -563   -324    319       O
ATOM   1515  CB  THR A1009     -12.870 -40.676 -18.914  1.00 54.73           C
ANISOU 1515  CB  THR A1009     7002   6728   7064   -627   -324    295       C
ATOM   1516  OG1 THR A1009     -11.753 -40.761 -19.793  1.00 52.28           O
ANISOU 1516  OG1 THR A1009     6661   6494   6708   -705   -324    348       O
ATOM   1517  CG2 THR A1009     -13.389 -42.097 -18.666  1.00 53.68           C
ANISOU 1517  CG2 THR A1009     6915   6657   6825   -570   -243    245       C
ATOM   1518  N   LEU A1010     -15.090 -38.948 -17.594  1.00 55.36           N
ANISOU 1518  N   LEU A1010     7071   6556   7407   -544   -385    230       N
ATOM   1519  CA  LEU A1010     -16.194 -38.801 -16.655  1.00 55.35           C
ANISOU 1519  CA  LEU A1010     7084   6470   7476   -478   -359    142       C
ATOM   1520  C   LEU A1010     -17.475 -38.301 -17.352  1.00 57.65           C
ANISOU 1520  C   LEU A1010     7332   6679   7896   -496   -390    223       C
ATOM   1521  O   LEU A1010     -18.529 -38.934 -17.257  1.00 57.70           O
ANISOU 1521  O   LEU A1010     7358   6685   7880   -456   -346    204       O
ATOM   1522  CB  LEU A1010     -15.793 -37.858 -15.520  1.00 54.88           C
ANISOU 1522  CB  LEU A1010     7015   6328   7508   -457   -377     33       C
ATOM   1523  CG  LEU A1010     -14.653 -38.435 -14.677  1.00 59.29           C
ANISOU 1523  CG  LEU A1010     7620   6974   7935   -437   -354    -48       C
ATOM   1524  CD1 LEU A1010     -14.093 -37.431 -13.678  1.00 62.96           C
ANISOU 1524  CD1 LEU A1010     8071   7374   8478   -441   -383   -148       C
ATOM   1525  CD2 LEU A1010     -15.098 -39.705 -13.968  1.00 62.39           C
ANISOU 1525  CD2 LEU A1010     8077   7437   8190   -377   -281   -113       C
ATOM   1526  N   ASN A1011     -17.370 -37.186 -18.064  1.00 55.64           N
ANISOU 1526  N   ASN A1011     7011   6352   7780   -558   -471    323       N
ATOM   1527  CA  ASN A1011     -18.522 -36.591 -18.730  1.00 57.75           C
ANISOU 1527  CA  ASN A1011     7219   6526   8199   -583   -523    423       C
ATOM   1528  C   ASN A1011     -19.071 -37.412 -19.883  1.00 57.27           C
ANISOU 1528  C   ASN A1011     7166   6560   8033   -629   -525    543       C
ATOM   1529  O   ASN A1011     -20.279 -37.501 -20.049  1.00 60.42           O
ANISOU 1529  O   ASN A1011     7546   6911   8501   -612   -529    572       O
ATOM   1530  CB  ASN A1011     -18.161 -35.206 -19.236  1.00 57.23           C
ANISOU 1530  CB  ASN A1011     7073   6360   8311   -649   -620    522       C
ATOM   1531  CG  ASN A1011     -18.087 -34.200 -18.128  1.00 61.19           C
ANISOU 1531  CG  ASN A1011     7542   6721   8987   -604   -621    399       C
ATOM   1532  OD1 ASN A1011     -18.257 -34.534 -16.954  1.00 64.52           O
ANISOU 1532  OD1 ASN A1011     8007   7135   9374   -532   -547    234       O
ATOM   1533  ND2 ASN A1011     -17.807 -32.958 -18.485  1.00 68.02           N
ANISOU 1533  ND2 ASN A1011     8329   7477  10036   -655   -703    476       N
ATOM   1534  N   ASP A1012     -18.190 -37.985 -20.694  1.00 59.67           N
ANISOU 1534  N   ASP A1012     7493   6998   8179   -695   -520    606       N
ATOM   1535  CA  ASP A1012     -18.620 -38.827 -21.803  1.00 60.12           C
ANISOU 1535  CA  ASP A1012     7562   7166   8114   -756   -510    700       C
ATOM   1536  C   ASP A1012     -19.390 -40.046 -21.295  1.00 61.93           C
ANISOU 1536  C   ASP A1012     7845   7435   8250   -678   -420    604       C
ATOM   1537  O   ASP A1012     -20.401 -40.440 -21.873  1.00 58.52           O
ANISOU 1537  O   ASP A1012     7406   7019   7808   -697   -423    662       O
ATOM   1538  CB  ASP A1012     -17.423 -39.275 -22.639  1.00 62.26           C
ANISOU 1538  CB  ASP A1012     7848   7578   8230   -843   -495    744       C
ATOM   1539  CG  ASP A1012     -16.853 -38.147 -23.498  1.00 67.78           C
ANISOU 1539  CG  ASP A1012     8490   8261   9001   -954   -590    883       C
ATOM   1540  OD1 ASP A1012     -17.186 -36.962 -23.239  1.00 68.63           O
ANISOU 1540  OD1 ASP A1012     8546   8232   9299   -945   -668    927       O
ATOM   1541  OD2 ASP A1012     -16.059 -38.445 -24.421  1.00 67.09           O
ANISOU 1541  OD2 ASP A1012     8404   8297   8789  -1054   -581    942       O
ATOM   1542  N   ASN A1013     -18.929 -40.626 -20.195  1.00 58.55           N
ANISOU 1542  N   ASN A1013     7467   7021   7758   -595   -347    465       N
ATOM   1543  CA  ASN A1013     -19.542 -41.857 -19.727  1.00 57.30           C
ANISOU 1543  CA  ASN A1013     7360   6908   7502   -529   -260    385       C
ATOM   1544  C   ASN A1013     -20.816 -41.639 -18.912  1.00 55.24           C
ANISOU 1544  C   ASN A1013     7097   6540   7350   -456   -245    323       C
ATOM   1545  O   ASN A1013     -21.676 -42.523 -18.892  1.00 54.55           O
ANISOU 1545  O   ASN A1013     7035   6481   7211   -424   -191    302       O
ATOM   1546  CB  ASN A1013     -18.530 -42.687 -18.949  1.00 52.80           C
ANISOU 1546  CB  ASN A1013     6841   6408   6814   -481   -194    284       C
ATOM   1547  CG  ASN A1013     -17.570 -43.423 -19.870  1.00 51.57           C
ANISOU 1547  CG  ASN A1013     6686   6373   6535   -545   -170    328       C
ATOM   1548  OD1 ASN A1013     -17.962 -44.381 -20.550  1.00 56.08           O
ANISOU 1548  OD1 ASN A1013     7268   7019   7020   -569   -122    348       O
ATOM   1549  ND2 ASN A1013     -16.305 -42.994 -19.894  1.00 50.77           N
ANISOU 1549  ND2 ASN A1013     6568   6292   6430   -578   -195    332       N
ATOM   1550  N   LEU A1014     -20.962 -40.479 -18.270  1.00 51.23           N
ANISOU 1550  N   LEU A1014     6553   5909   7003   -434   -285    288       N
ATOM   1551  CA  LEU A1014     -22.251 -40.117 -17.666  1.00 52.06           C
ANISOU 1551  CA  LEU A1014     6634   5898   7250   -382   -269    233       C
ATOM   1552  C   LEU A1014     -23.325 -39.998 -18.738  1.00 54.74           C
ANISOU 1552  C   LEU A1014     6919   6206   7672   -423   -321    362       C
ATOM   1553  O   LEU A1014     -24.489 -40.365 -18.515  1.00 56.39           O
ANISOU 1553  O   LEU A1014     7124   6377   7925   -381   -284    331       O
ATOM   1554  CB  LEU A1014     -22.156 -38.808 -16.900  1.00 52.17           C
ANISOU 1554  CB  LEU A1014     6602   5776   7446   -366   -300    166       C
ATOM   1555  CG  LEU A1014     -21.424 -38.861 -15.569  1.00 55.65           C
ANISOU 1555  CG  LEU A1014     7093   6230   7820   -323   -243      9       C
ATOM   1556  CD1 LEU A1014     -21.079 -37.457 -15.133  1.00 59.97           C
ANISOU 1556  CD1 LEU A1014     7585   6657   8546   -338   -289    -36       C
ATOM   1557  CD2 LEU A1014     -22.301 -39.529 -14.539  1.00 60.02           C
ANISOU 1557  CD2 LEU A1014     7691   6781   8332   -257   -150   -119       C
ATOM   1558  N   LYS A1015     -22.937 -39.471 -19.899  1.00 55.37           N
ANISOU 1558  N   LYS A1015     6955   6307   7775   -513   -410    512       N
ATOM   1559  CA  LYS A1015     -23.844 -39.414 -21.035  1.00 56.95           C
ANISOU 1559  CA  LYS A1015     7105   6507   8025   -577   -476    661       C
ATOM   1560  C   LYS A1015     -24.087 -40.805 -21.643  1.00 54.82           C
ANISOU 1560  C   LYS A1015     6889   6385   7554   -599   -420    675       C
ATOM   1561  O   LYS A1015     -25.190 -41.102 -22.098  1.00 54.71           O
ANISOU 1561  O   LYS A1015     6853   6365   7568   -610   -434    729       O
ATOM   1562  CB  LYS A1015     -23.311 -38.447 -22.100  1.00 60.26           C
ANISOU 1562  CB  LYS A1015     7465   6921   8509   -686   -592    829       C
ATOM   1563  N   VAL A1016     -23.073 -41.665 -21.667  1.00 54.45           N
ANISOU 1563  N   VAL A1016     6905   6465   7318   -608   -357    624       N
ATOM   1564  CA  VAL A1016     -23.308 -43.032 -22.115  1.00 54.80           C
ANISOU 1564  CA  VAL A1016     6994   6633   7194   -620   -286    608       C
ATOM   1565  C   VAL A1016     -24.322 -43.705 -21.184  1.00 54.08           C
ANISOU 1565  C   VAL A1016     6930   6493   7122   -518   -211    501       C
ATOM   1566  O   VAL A1016     -25.212 -44.421 -21.642  1.00 54.32           O
ANISOU 1566  O   VAL A1016     6963   6561   7114   -528   -188    524       O
ATOM   1567  CB  VAL A1016     -22.012 -43.856 -22.165  1.00 56.46           C
ANISOU 1567  CB  VAL A1016     7252   6964   7236   -635   -219    552       C
ATOM   1568  CG1 VAL A1016     -22.317 -45.343 -22.237  1.00 52.58           C
ANISOU 1568  CG1 VAL A1016     6805   6564   6609   -613   -122    490       C
ATOM   1569  CG2 VAL A1016     -21.140 -43.408 -23.339  1.00 58.02           C
ANISOU 1569  CG2 VAL A1016     7421   7240   7385   -761   -277    663       C
ATOM   1570  N   ILE A1017     -24.212 -43.428 -19.885  1.00 51.63           N
ANISOU 1570  N   ILE A1017     6640   6104   6874   -429   -173    385       N
ATOM   1571  CA  ILE A1017     -25.069 -44.058 -18.886  1.00 53.28           C
ANISOU 1571  CA  ILE A1017     6881   6277   7086   -340    -91    274       C
ATOM   1572  C   ILE A1017     -26.529 -43.619 -19.045  1.00 56.09           C
ANISOU 1572  C   ILE A1017     7180   6532   7598   -331   -119    309       C
ATOM   1573  O   ILE A1017     -27.460 -44.437 -18.982  1.00 54.57           O
ANISOU 1573  O   ILE A1017     7003   6355   7376   -300    -65    282       O
ATOM   1574  CB  ILE A1017     -24.560 -43.752 -17.456  1.00 52.59           C
ANISOU 1574  CB  ILE A1017     6825   6139   7016   -271    -50    143       C
ATOM   1575  CG1 ILE A1017     -23.265 -44.540 -17.195  1.00 51.70           C
ANISOU 1575  CG1 ILE A1017     6771   6137   6738   -268    -11    106       C
ATOM   1576  CG2 ILE A1017     -25.624 -44.101 -16.420  1.00 51.42           C
ANISOU 1576  CG2 ILE A1017     6697   5937   6903   -198     27     34       C
ATOM   1577  CD1 ILE A1017     -22.431 -44.035 -16.031  1.00 52.04           C
ANISOU 1577  CD1 ILE A1017     6835   6151   6787   -235     -7     13       C
ATOM   1578  N   GLU A1018     -26.710 -42.326 -19.279  1.00 59.42           N
ANISOU 1578  N   GLU A1018     7529   6845   8201   -359   -207    374       N
ATOM   1579  CA  GLU A1018     -28.024 -41.721 -19.481  1.00 62.90           C
ANISOU 1579  CA  GLU A1018     7892   7166   8840   -355   -253    424       C
ATOM   1580  C   GLU A1018     -28.861 -42.396 -20.576  1.00 59.32           C
ANISOU 1580  C   GLU A1018     7423   6780   8338   -407   -283    538       C
ATOM   1581  O   GLU A1018     -30.083 -42.500 -20.464  1.00 61.20           O
ANISOU 1581  O   GLU A1018     7623   6950   8681   -375   -273    531       O
ATOM   1582  CB  GLU A1018     -27.846 -40.244 -19.817  1.00 68.65           C
ANISOU 1582  CB  GLU A1018     8534   7778   9773   -398   -363    515       C
ATOM   1583  CG  GLU A1018     -29.120 -39.421 -19.822  1.00 75.30           C
ANISOU 1583  CG  GLU A1018     9272   8454  10883   -382   -413    553       C
ATOM   1584  CD  GLU A1018     -29.491 -38.906 -18.436  1.00 85.53           C
ANISOU 1584  CD  GLU A1018    10549   9611  12336   -294   -335    374       C
ATOM   1585  OE1 GLU A1018     -29.290 -39.650 -17.450  1.00 88.77           O
ANISOU 1585  OE1 GLU A1018    11043  10081  12605   -237   -221    217       O
ATOM   1586  OE2 GLU A1018     -29.960 -37.749 -18.331  1.00 90.17           O
ANISOU 1586  OE2 GLU A1018    11035  10032  13193   -291   -387    389       O
ATOM   1587  N   LYS A1019     -28.193 -42.853 -21.629  1.00 58.12           N
ANISOU 1587  N   LYS A1019     7295   6763   8025   -494   -315    634       N
ATOM   1588  CA  LYS A1019     -28.863 -43.378 -22.812  1.00 58.53           C
ANISOU 1588  CA  LYS A1019     7327   6896   8016   -575   -358    752       C
ATOM   1589  C   LYS A1019     -28.602 -44.863 -23.031  1.00 56.23           C
ANISOU 1589  C   LYS A1019     7112   6756   7495   -583   -260    689       C
ATOM   1590  O   LYS A1019     -28.837 -45.380 -24.124  1.00 57.53           O
ANISOU 1590  O   LYS A1019     7272   7025   7561   -675   -286    774       O
ATOM   1591  CB  LYS A1019     -28.397 -42.601 -24.049  1.00 60.55           C
ANISOU 1591  CB  LYS A1019     7534   7192   8279   -705   -484    930       C
ATOM   1592  N   ALA A1020     -28.090 -45.546 -22.013  1.00 48.89           N
ANISOU 1592  N   ALA A1020     6248   5842   6486   -497   -152    544       N
ATOM   1593  CA  ALA A1020     -27.652 -46.923 -22.207  1.00 49.74           C
ANISOU 1593  CA  ALA A1020     6417   6080   6402   -504    -61    488       C
ATOM   1594  C   ALA A1020     -28.824 -47.761 -22.649  1.00 49.88           C
ANISOU 1594  C   ALA A1020     6429   6129   6394   -515    -34    499       C
ATOM   1595  O   ALA A1020     -29.958 -47.448 -22.326  1.00 51.06           O
ANISOU 1595  O   ALA A1020     6544   6184   6673   -474    -52    503       O
ATOM   1596  CB  ALA A1020     -27.045 -47.489 -20.949  1.00 47.26           C
ANISOU 1596  CB  ALA A1020     6162   5759   6036   -406     35    350       C
ATOM   1597  N   ASP A1021     -28.538 -48.805 -23.415  1.00 61.92           N
ANISOU 1597  N   ASP A1021     7980   7782   7762   -577     13    498       N
ATOM   1598  CA  ASP A1021     -29.545 -49.784 -23.803  1.00 63.64           C
ANISOU 1598  CA  ASP A1021     8201   8044   7936   -590     57    487       C
ATOM   1599  C   ASP A1021     -29.739 -50.790 -22.686  1.00 58.61           C
ANISOU 1599  C   ASP A1021     7612   7379   7276   -475    177    353       C
ATOM   1600  O   ASP A1021     -30.830 -51.317 -22.497  1.00 57.47           O
ANISOU 1600  O   ASP A1021     7464   7207   7164   -440    212    327       O
ATOM   1601  CB  ASP A1021     -29.137 -50.516 -25.090  1.00 67.77           C
ANISOU 1601  CB  ASP A1021     8728   8720   8300   -716     70    522       C
ATOM   1602  CG  ASP A1021     -29.242 -49.639 -26.337  1.00 76.34           C
ANISOU 1602  CG  ASP A1021     9764   9855   9387   -858    -56    677       C
ATOM   1603  OD1 ASP A1021     -30.055 -48.686 -26.343  1.00 79.68           O
ANISOU 1603  OD1 ASP A1021    10135  10185   9954   -856   -159    773       O
ATOM   1604  OD2 ASP A1021     -28.510 -49.912 -27.318  1.00 75.04           O
ANISOU 1604  OD2 ASP A1021     9606   9822   9084   -979    -51    705       O
ATOM   1605  N   ASN A1022     -28.665 -51.078 -21.956  1.00 49.16           N
ANISOU 1605  N   ASN A1022     6459   6194   6026   -423    235    276       N
ATOM   1606  CA  ASN A1022     -28.696 -52.168 -20.992  1.00 48.12           C
ANISOU 1606  CA  ASN A1022     6374   6058   5851   -333    343    170       C
ATOM   1607  C   ASN A1022     -27.705 -51.991 -19.847  1.00 49.71           C
ANISOU 1607  C   ASN A1022     6612   6229   6049   -262    367    108       C
ATOM   1608  O   ASN A1022     -26.907 -51.049 -19.822  1.00 50.00           O
ANISOU 1608  O   ASN A1022     6637   6250   6111   -281    306    135       O
ATOM   1609  CB  ASN A1022     -28.427 -53.507 -21.705  1.00 46.60           C
ANISOU 1609  CB  ASN A1022     6194   5970   5542   -378    418    144       C
ATOM   1610  CG  ASN A1022     -27.214 -53.444 -22.618  1.00 48.91           C
ANISOU 1610  CG  ASN A1022     6475   6353   5755   -469    402    172       C
ATOM   1611  OD1 ASN A1022     -26.105 -53.214 -22.159  1.00 51.23           O
ANISOU 1611  OD1 ASN A1022     6782   6644   6041   -444    404    151       O
ATOM   1612  ND2 ASN A1022     -27.422 -53.655 -23.910  1.00 47.41           N
ANISOU 1612  ND2 ASN A1022     6260   6252   5502   -585    388    218       N
ATOM   1613  N   ALA A1023     -27.740 -52.936 -18.920  1.00 46.30           N
ANISOU 1613  N   ALA A1023     6220   5793   5579   -189    451     31       N
ATOM   1614  CA  ALA A1023     -26.911 -52.886 -17.727  1.00 46.64           C
ANISOU 1614  CA  ALA A1023     6299   5816   5606   -127    470    -23       C
ATOM   1615  C   ALA A1023     -25.403 -52.995 -18.018  1.00 44.87           C
ANISOU 1615  C   ALA A1023     6073   5651   5323   -158    458    -11       C
ATOM   1616  O   ALA A1023     -24.595 -52.389 -17.316  1.00 46.19           O
ANISOU 1616  O   ALA A1023     6252   5798   5499   -136    426    -25       O
ATOM   1617  CB  ALA A1023     -27.345 -53.981 -16.762  1.00 44.20           C
ANISOU 1617  CB  ALA A1023     6030   5501   5263    -57    558    -85       C
ATOM   1618  N   ALA A1024     -25.022 -53.768 -19.035  1.00 48.85           N
ANISOU 1618  N   ALA A1024     6560   6230   5772   -213    489      6       N
ATOM   1619  CA  ALA A1024     -23.601 -53.977 -19.338  1.00 47.45           C
ANISOU 1619  CA  ALA A1024     6370   6105   5552   -244    495      4       C
ATOM   1620  C   ALA A1024     -22.948 -52.684 -19.829  1.00 46.24           C
ANISOU 1620  C   ALA A1024     6193   5956   5421   -305    408     58       C
ATOM   1621  O   ALA A1024     -21.820 -52.389 -19.472  1.00 47.28           O
ANISOU 1621  O   ALA A1024     6323   6090   5551   -297    389     50       O
ATOM   1622  CB  ALA A1024     -23.414 -55.096 -20.371  1.00 47.43           C
ANISOU 1622  CB  ALA A1024     6344   6179   5497   -302    565    -11       C
ATOM   1623  N   GLN A1025     -23.668 -51.926 -20.648  1.00 50.05           N
ANISOU 1623  N   GLN A1025     6652   6433   5930   -368    350    121       N
ATOM   1624  CA  GLN A1025     -23.209 -50.624 -21.077  1.00 53.91           C
ANISOU 1624  CA  GLN A1025     7113   6909   6460   -425    258    188       C
ATOM   1625  C   GLN A1025     -23.044 -49.697 -19.879  1.00 54.61           C
ANISOU 1625  C   GLN A1025     7214   6905   6630   -353    217    162       C
ATOM   1626  O   GLN A1025     -22.066 -48.944 -19.812  1.00 53.78           O
ANISOU 1626  O   GLN A1025     7098   6794   6542   -373    170    177       O
ATOM   1627  CB  GLN A1025     -24.176 -50.002 -22.082  1.00 53.00           C
ANISOU 1627  CB  GLN A1025     6965   6795   6380   -504    191    279       C
ATOM   1628  CG  GLN A1025     -24.257 -50.721 -23.413  1.00 55.32           C
ANISOU 1628  CG  GLN A1025     7244   7201   6576   -611    217    312       C
ATOM   1629  CD  GLN A1025     -25.324 -50.109 -24.334  1.00 59.82           C
ANISOU 1629  CD  GLN A1025     7778   7774   7177   -694    134    419       C
ATOM   1630  OE1 GLN A1025     -25.861 -49.026 -24.058  1.00 60.07           O
ANISOU 1630  OE1 GLN A1025     7784   7712   7328   -673     48    481       O
ATOM   1631  NE2 GLN A1025     -25.635 -50.805 -25.429  1.00 59.53           N
ANISOU 1631  NE2 GLN A1025     7732   7842   7043   -794    157    441       N
ATOM   1632  N   VAL A1026     -23.998 -49.750 -18.947  1.00 50.31           N
ANISOU 1632  N   VAL A1026     6691   6292   6134   -277    239    114       N
ATOM   1633  CA  VAL A1026     -23.919 -48.898 -17.767  1.00 50.84           C
ANISOU 1633  CA  VAL A1026     6769   6277   6270   -221    215     66       C
ATOM   1634  C   VAL A1026     -22.688 -49.324 -16.965  1.00 50.38           C
ANISOU 1634  C   VAL A1026     6744   6256   6142   -188    241     15       C
ATOM   1635  O   VAL A1026     -21.841 -48.489 -16.611  1.00 51.24           O
ANISOU 1635  O   VAL A1026     6846   6346   6277   -195    193      9       O
ATOM   1636  CB  VAL A1026     -25.215 -48.948 -16.893  1.00 48.75           C
ANISOU 1636  CB  VAL A1026     6519   5941   6064   -157    254      8       C
ATOM   1637  CG1 VAL A1026     -25.054 -48.130 -15.617  1.00 46.74           C
ANISOU 1637  CG1 VAL A1026     6278   5617   5864   -113    247    -68       C
ATOM   1638  CG2 VAL A1026     -26.386 -48.394 -17.669  1.00 48.87           C
ANISOU 1638  CG2 VAL A1026     6485   5904   6181   -189    212     68       C
ATOM   1639  N   LYS A1027     -22.572 -50.621 -16.713  1.00 49.68           N
ANISOU 1639  N   LYS A1027     6683   6218   5974   -156    313    -16       N
ATOM   1640  CA  LYS A1027     -21.446 -51.125 -15.938  1.00 49.48           C
ANISOU 1640  CA  LYS A1027     6678   6224   5897   -124    329    -48       C
ATOM   1641  C   LYS A1027     -20.100 -50.773 -16.593  1.00 50.83           C
ANISOU 1641  C   LYS A1027     6816   6434   6062   -177    288    -13       C
ATOM   1642  O   LYS A1027     -19.144 -50.439 -15.900  1.00 47.86           O
ANISOU 1642  O   LYS A1027     6443   6055   5685   -162    257    -30       O
ATOM   1643  CB  LYS A1027     -21.557 -52.634 -15.742  1.00 48.01           C
ANISOU 1643  CB  LYS A1027     6511   6076   5656    -88    408    -67       C
ATOM   1644  CG  LYS A1027     -20.303 -53.254 -15.126  1.00 50.72           C
ANISOU 1644  CG  LYS A1027     6856   6450   5966    -64    414    -75       C
ATOM   1645  CD  LYS A1027     -20.525 -54.678 -14.664  1.00 52.66           C
ANISOU 1645  CD  LYS A1027     7116   6708   6183    -19    483    -86       C
ATOM   1646  CE  LYS A1027     -19.222 -55.317 -14.195  1.00 53.23           C
ANISOU 1646  CE  LYS A1027     7171   6803   6252     -1    477    -73       C
ATOM   1647  NZ  LYS A1027     -19.532 -56.514 -13.350  1.00 55.85           N
ANISOU 1647  NZ  LYS A1027     7524   7130   6568     50    524    -71       N
ATOM   1648  N   ASP A1028     -20.029 -50.829 -17.919  1.00 48.55           N
ANISOU 1648  N   ASP A1028     6493   6188   5767   -247    289     33       N
ATOM   1649  CA  ASP A1028     -18.767 -50.567 -18.598  1.00 50.92           C
ANISOU 1649  CA  ASP A1028     6758   6533   6055   -308    266     60       C
ATOM   1650  C   ASP A1028     -18.416 -49.091 -18.400  1.00 49.36           C
ANISOU 1650  C   ASP A1028     6549   6288   5917   -328    177     87       C
ATOM   1651  O   ASP A1028     -17.291 -48.739 -18.049  1.00 51.86           O
ANISOU 1651  O   ASP A1028     6856   6609   6241   -329    149     78       O
ATOM   1652  CB  ASP A1028     -18.846 -50.895 -20.093  1.00 51.65           C
ANISOU 1652  CB  ASP A1028     6819   6696   6110   -401    292     99       C
ATOM   1653  CG  ASP A1028     -18.937 -52.397 -20.383  1.00 56.60           C
ANISOU 1653  CG  ASP A1028     7443   7373   6689   -394    391     54       C
ATOM   1654  OD1 ASP A1028     -18.681 -53.243 -19.487  1.00 59.14           O
ANISOU 1654  OD1 ASP A1028     7779   7675   7016   -317    435      7       O
ATOM   1655  OD2 ASP A1028     -19.289 -52.736 -21.537  1.00 64.26           O
ANISOU 1655  OD2 ASP A1028     8394   8402   7618   -474    422     68       O
ATOM   1656  N   ALA A1029     -19.411 -48.240 -18.614  1.00 45.19           N
ANISOU 1656  N   ALA A1029     6015   5706   5447   -343    133    121       N
ATOM   1657  CA  ALA A1029     -19.242 -46.808 -18.458  1.00 45.27           C
ANISOU 1657  CA  ALA A1029     6004   5651   5546   -362     51    147       C
ATOM   1658  C   ALA A1029     -18.831 -46.451 -17.017  1.00 48.94           C
ANISOU 1658  C   ALA A1029     6495   6066   6035   -295     44     68       C
ATOM   1659  O   ALA A1029     -17.902 -45.667 -16.806  1.00 49.87           O
ANISOU 1659  O   ALA A1029     6597   6169   6185   -314     -5     68       O
ATOM   1660  CB  ALA A1029     -20.514 -46.092 -18.859  1.00 47.20           C
ANISOU 1660  CB  ALA A1029     6226   5830   5879   -380     10    196       C
ATOM   1661  N   LEU A1030     -19.505 -47.042 -16.033  1.00 43.39           N
ANISOU 1661  N   LEU A1030     5832   5346   5309   -227     94      1       N
ATOM   1662  CA  LEU A1030     -19.148 -46.788 -14.641  1.00 44.99           C
ANISOU 1662  CA  LEU A1030     6065   5523   5505   -182     91    -77       C
ATOM   1663  C   LEU A1030     -17.728 -47.248 -14.335  1.00 43.49           C
ANISOU 1663  C   LEU A1030     5880   5396   5249   -183     83    -79       C
ATOM   1664  O   LEU A1030     -17.035 -46.629 -13.536  1.00 46.04           O
ANISOU 1664  O   LEU A1030     6208   5705   5580   -181     43   -116       O
ATOM   1665  CB  LEU A1030     -20.129 -47.469 -13.691  1.00 42.66           C
ANISOU 1665  CB  LEU A1030     5815   5219   5175   -125    154   -140       C
ATOM   1666  CG  LEU A1030     -21.506 -46.824 -13.607  1.00 44.52           C
ANISOU 1666  CG  LEU A1030     6041   5373   5503   -115    163   -168       C
ATOM   1667  CD1 LEU A1030     -22.446 -47.785 -12.886  1.00 44.22           C
ANISOU 1667  CD1 LEU A1030     6046   5347   5411    -67    242   -220       C
ATOM   1668  CD2 LEU A1030     -21.424 -45.486 -12.877  1.00 46.86           C
ANISOU 1668  CD2 LEU A1030     6322   5592   5891   -122    124   -230       C
ATOM   1669  N   THR A1031     -17.300 -48.337 -14.965  1.00 44.04           N
ANISOU 1669  N   THR A1031     5940   5529   5263   -189    121    -45       N
ATOM   1670  CA  THR A1031     -15.960 -48.872 -14.728  1.00 45.72           C
ANISOU 1670  CA  THR A1031     6141   5790   5441   -187    117    -43       C
ATOM   1671  C   THR A1031     -14.894 -47.888 -15.221  1.00 47.21           C
ANISOU 1671  C   THR A1031     6287   5977   5672   -241     55    -16       C
ATOM   1672  O   THR A1031     -13.869 -47.698 -14.563  1.00 48.29           O
ANISOU 1672  O   THR A1031     6417   6122   5807   -235     19    -33       O
ATOM   1673  CB  THR A1031     -15.742 -50.238 -15.426  1.00 46.05           C
ANISOU 1673  CB  THR A1031     6163   5886   5449   -187    184    -22       C
ATOM   1674  OG1 THR A1031     -16.725 -51.177 -14.976  1.00 48.56           O
ANISOU 1674  OG1 THR A1031     6516   6199   5734   -138    241    -42       O
ATOM   1675  CG2 THR A1031     -14.370 -50.780 -15.100  1.00 45.34           C
ANISOU 1675  CG2 THR A1031     6044   5826   5357   -178    178    -21       C
ATOM   1676  N   LYS A1032     -15.137 -47.277 -16.379  1.00 51.44           N
ANISOU 1676  N   LYS A1032     6794   6508   6244   -302     40     32       N
ATOM   1677  CA  LYS A1032     -14.213 -46.293 -16.920  1.00 52.75           C
ANISOU 1677  CA  LYS A1032     6919   6671   6453   -363    -18     69       C
ATOM   1678  C   LYS A1032     -14.155 -45.040 -16.046  1.00 51.44           C
ANISOU 1678  C   LYS A1032     6758   6432   6354   -351    -85     38       C
ATOM   1679  O   LYS A1032     -13.083 -44.460 -15.836  1.00 52.10           O
ANISOU 1679  O   LYS A1032     6819   6515   6462   -372   -130     34       O
ATOM   1680  CB  LYS A1032     -14.602 -45.912 -18.350  1.00 51.92           C
ANISOU 1680  CB  LYS A1032     6783   6583   6363   -445    -26    144       C
ATOM   1681  CG  LYS A1032     -14.430 -47.024 -19.367  1.00 52.46           C
ANISOU 1681  CG  LYS A1032     6835   6737   6358   -488     44    161       C
ATOM   1682  CD  LYS A1032     -14.798 -46.524 -20.767  1.00 57.60           C
ANISOU 1682  CD  LYS A1032     7459   7422   7003   -593     23    242       C
ATOM   1683  CE  LYS A1032     -14.756 -47.666 -21.798  1.00 59.68           C
ANISOU 1683  CE  LYS A1032     7710   7783   7181   -652    107    238       C
ATOM   1684  NZ  LYS A1032     -16.118 -48.054 -22.243  1.00 61.40           N
ANISOU 1684  NZ  LYS A1032     7948   8010   7372   -662    125    259       N
ATOM   1685  N   MET A1033     -15.315 -44.623 -15.550  1.00 47.75           N
ANISOU 1685  N   MET A1033     6313   5901   5927   -320    -86      8       N
ATOM   1686  CA  MET A1033     -15.397 -43.470 -14.690  1.00 47.21           C
ANISOU 1686  CA  MET A1033     6246   5756   5937   -312   -131    -45       C
ATOM   1687  C   MET A1033     -14.586 -43.689 -13.433  1.00 48.49           C
ANISOU 1687  C   MET A1033     6437   5947   6041   -281   -135   -119       C
ATOM   1688  O   MET A1033     -13.882 -42.785 -12.971  1.00 48.86           O
ANISOU 1688  O   MET A1033     6468   5966   6131   -303   -186   -151       O
ATOM   1689  CB  MET A1033     -16.848 -43.173 -14.332  1.00 48.30           C
ANISOU 1689  CB  MET A1033     6396   5821   6134   -281   -109    -83       C
ATOM   1690  CG  MET A1033     -17.682 -42.750 -15.500  1.00 50.99           C
ANISOU 1690  CG  MET A1033     6696   6119   6557   -318   -130      1       C
ATOM   1691  SD  MET A1033     -19.357 -42.373 -14.989  1.00 55.75           S
ANISOU 1691  SD  MET A1033     7297   6619   7264   -276   -105    -51       S
ATOM   1692  CE  MET A1033     -19.056 -41.142 -13.728  1.00 54.25           C
ANISOU 1692  CE  MET A1033     7098   6339   7175   -265   -127   -167       C
ATOM   1693  N   ARG A1034     -14.689 -44.896 -12.879  1.00 50.71           N
ANISOU 1693  N   ARG A1034     6758   6285   6226   -238    -86   -140       N
ATOM   1694  CA  ARG A1034     -14.007 -45.222 -11.643  1.00 49.82           C
ANISOU 1694  CA  ARG A1034     6673   6210   6046   -217    -99   -190       C
ATOM   1695  C   ARG A1034     -12.501 -45.082 -11.828  1.00 50.76           C
ANISOU 1695  C   ARG A1034     6754   6363   6170   -247   -151   -158       C
ATOM   1696  O   ARG A1034     -11.821 -44.514 -10.980  1.00 52.15           O
ANISOU 1696  O   ARG A1034     6932   6540   6343   -260   -201   -200       O
ATOM   1697  CB  ARG A1034     -14.348 -46.644 -11.180  1.00 50.55           C
ANISOU 1697  CB  ARG A1034     6804   6355   6046   -172    -44   -187       C
ATOM   1698  CG  ARG A1034     -13.764 -46.992  -9.812  1.00 50.64           C
ANISOU 1698  CG  ARG A1034     6849   6413   5980   -161    -69   -221       C
ATOM   1699  CD  ARG A1034     -14.121 -48.424  -9.344  1.00 51.10           C
ANISOU 1699  CD  ARG A1034     6939   6517   5958   -121    -21   -197       C
ATOM   1700  NE  ARG A1034     -14.027 -48.516  -7.890  1.00 52.74           N
ANISOU 1700  NE  ARG A1034     7193   6765   6080   -126    -45   -236       N
ATOM   1701  CZ  ARG A1034     -12.906 -48.782  -7.232  1.00 50.33           C
ANISOU 1701  CZ  ARG A1034     6879   6510   5733   -140   -108   -205       C
ATOM   1702  NH1 ARG A1034     -11.793 -49.027  -7.900  1.00 52.25           N
ANISOU 1702  NH1 ARG A1034     7062   6759   6030   -140   -142   -144       N
ATOM   1703  NH2 ARG A1034     -12.902 -48.824  -5.907  1.00 55.44           N
ANISOU 1703  NH2 ARG A1034     7573   7207   6283   -163   -135   -236       N
ATOM   1704  N   ALA A1035     -11.995 -45.611 -12.942  1.00 51.76           N
ANISOU 1704  N   ALA A1035     6841   6521   6305   -264   -134    -92       N
ATOM   1705  CA  ALA A1035     -10.580 -45.522 -13.262  1.00 50.64           C
ANISOU 1705  CA  ALA A1035     6650   6408   6183   -296   -170    -63       C
ATOM   1706  C   ALA A1035     -10.144 -44.065 -13.474  1.00 51.33           C
ANISOU 1706  C   ALA A1035     6708   6449   6345   -347   -233    -65       C
ATOM   1707  O   ALA A1035      -9.043 -43.678 -13.080  1.00 51.97           O
ANISOU 1707  O   ALA A1035     6764   6539   6442   -365   -284    -76       O
ATOM   1708  CB  ALA A1035     -10.266 -46.358 -14.496  1.00 47.48           C
ANISOU 1708  CB  ALA A1035     6210   6050   5782   -317   -118    -10       C
ATOM   1709  N   ALA A1036     -11.014 -43.260 -14.079  1.00 45.72           N
ANISOU 1709  N   ALA A1036     5995   5684   5692   -371   -236    -49       N
ATOM   1710  CA  ALA A1036     -10.684 -41.861 -14.338  1.00 48.92           C
ANISOU 1710  CA  ALA A1036     6365   6030   6194   -420   -297    -39       C
ATOM   1711  C   ALA A1036     -10.732 -41.030 -13.051  1.00 51.03           C
ANISOU 1711  C   ALA A1036     6651   6243   6495   -404   -334   -130       C
ATOM   1712  O   ALA A1036      -9.894 -40.146 -12.839  1.00 50.98           O
ANISOU 1712  O   ALA A1036     6615   6212   6544   -438   -388   -147       O
ATOM   1713  CB  ALA A1036     -11.609 -41.281 -15.393  1.00 47.34           C
ANISOU 1713  CB  ALA A1036     6144   5781   6062   -456   -299     25       C
ATOM   1714  N   ALA A1037     -11.692 -41.328 -12.180  1.00 52.64           N
ANISOU 1714  N   ALA A1037     6903   6434   6663   -360   -298   -198       N
ATOM   1715  CA  ALA A1037     -11.732 -40.706 -10.863  1.00 53.07           C
ANISOU 1715  CA  ALA A1037     6982   6461   6721   -357   -316   -306       C
ATOM   1716  C   ALA A1037     -10.442 -40.980 -10.083  1.00 54.78           C
ANISOU 1716  C   ALA A1037     7204   6749   6862   -368   -358   -328       C
ATOM   1717  O   ALA A1037      -9.880 -40.075  -9.472  1.00 57.65           O
ANISOU 1717  O   ALA A1037     7555   7089   7261   -401   -405   -389       O
ATOM   1718  CB  ALA A1037     -12.928 -41.197 -10.080  1.00 52.59           C
ANISOU 1718  CB  ALA A1037     6974   6399   6608   -317   -256   -374       C
ATOM   1719  N   LEU A1038      -9.976 -42.226 -10.096  1.00 57.21           N
ANISOU 1719  N   LEU A1038     7524   7137   7078   -343   -343   -277       N
ATOM   1720  CA  LEU A1038      -8.752 -42.576  -9.372  1.00 55.55           C
ANISOU 1720  CA  LEU A1038     7306   6990   6809   -353   -394   -277       C
ATOM   1721  C   LEU A1038      -7.507 -41.898  -9.953  1.00 56.64           C
ANISOU 1721  C   LEU A1038     7379   7117   7022   -395   -450   -244       C
ATOM   1722  O   LEU A1038      -6.625 -41.486  -9.203  1.00 59.78           O
ANISOU 1722  O   LEU A1038     7767   7534   7413   -421   -512   -278       O
ATOM   1723  CB  LEU A1038      -8.559 -44.094  -9.352  1.00 54.40           C
ANISOU 1723  CB  LEU A1038     7168   6913   6587   -313   -366   -217       C
ATOM   1724  CG  LEU A1038      -9.488 -44.781  -8.344  1.00 60.14           C
ANISOU 1724  CG  LEU A1038     7963   7670   7218   -283   -332   -254       C
ATOM   1725  CD1 LEU A1038      -9.639 -46.257  -8.649  1.00 61.43           C
ANISOU 1725  CD1 LEU A1038     8127   7871   7343   -238   -286   -184       C
ATOM   1726  CD2 LEU A1038      -8.987 -44.575  -6.916  1.00 58.83           C
ANISOU 1726  CD2 LEU A1038     7826   7553   6974   -312   -392   -305       C
ATOM   1727  N   ASP A1039      -7.433 -41.789 -11.278  1.00 61.21           N
ANISOU 1727  N   ASP A1039     7917   7675   7667   -410   -430   -177       N
ATOM   1728  CA  ASP A1039      -6.325 -41.091 -11.931  1.00 64.89           C
ANISOU 1728  CA  ASP A1039     8319   8129   8206   -460   -474   -142       C
ATOM   1729  C   ASP A1039      -6.320 -39.614 -11.547  1.00 62.17           C
ANISOU 1729  C   ASP A1039     7966   7712   7943   -497   -526   -197       C
ATOM   1730  O   ASP A1039      -5.317 -39.097 -11.055  1.00 66.84           O
ANISOU 1730  O   ASP A1039     8531   8309   8557   -526   -583   -225       O
ATOM   1731  CB  ASP A1039      -6.408 -41.230 -13.445  1.00 69.32           C
ANISOU 1731  CB  ASP A1039     8845   8691   8804   -488   -434    -61       C
ATOM   1732  CG  ASP A1039      -5.484 -42.302 -13.987  1.00 75.75           C
ANISOU 1732  CG  ASP A1039     9619   9574   9589   -490   -402    -17       C
ATOM   1733  OD1 ASP A1039      -4.450 -42.605 -13.341  1.00 80.29           O
ANISOU 1733  OD1 ASP A1039    10169  10178  10160   -480   -437    -32       O
ATOM   1734  OD2 ASP A1039      -5.799 -42.851 -15.067  1.00 79.60           O
ANISOU 1734  OD2 ASP A1039    10094  10086  10065   -506   -342     28       O
ATOM   1735  N   ALA A1040      -7.458 -38.954 -11.757  1.00 52.97           N
ANISOU 1735  N   ALA A1040     6815   6474   6837   -497   -506   -214       N
ATOM   1736  CA  ALA A1040      -7.630 -37.553 -11.389  1.00 56.87           C
ANISOU 1736  CA  ALA A1040     7291   6876   7441   -528   -544   -277       C
ATOM   1737  C   ALA A1040      -7.211 -37.315  -9.949  1.00 60.25           C
ANISOU 1737  C   ALA A1040     7745   7324   7824   -532   -572   -392       C
ATOM   1738  O   ALA A1040      -6.620 -36.287  -9.635  1.00 62.73           O
ANISOU 1738  O   ALA A1040     8026   7594   8214   -574   -620   -441       O
ATOM   1739  CB  ALA A1040      -9.066 -37.113 -11.591  1.00 52.38           C
ANISOU 1739  CB  ALA A1040     6732   6223   6948   -513   -509   -291       C
ATOM   1740  N   GLN A1041      -7.491 -38.285  -9.084  1.00 64.53           N
ANISOU 1740  N   GLN A1041     8343   7939   8238   -498   -545   -430       N
ATOM   1741  CA  GLN A1041      -7.178 -38.162  -7.664  1.00 67.39           C
ANISOU 1741  CA  GLN A1041     8739   8344   8524   -518   -573   -534       C
ATOM   1742  C   GLN A1041      -5.683 -38.010  -7.441  1.00 68.80           C
ANISOU 1742  C   GLN A1041     8879   8568   8692   -555   -651   -516       C
ATOM   1743  O   GLN A1041      -5.254 -37.412  -6.458  1.00 67.80           O
ANISOU 1743  O   GLN A1041     8760   8456   8547   -599   -694   -606       O
ATOM   1744  CB  GLN A1041      -7.712 -39.372  -6.907  1.00 67.73           C
ANISOU 1744  CB  GLN A1041     8846   8468   8419   -483   -536   -542       C
ATOM   1745  CG  GLN A1041      -7.426 -39.387  -5.421  1.00 66.55           C
ANISOU 1745  CG  GLN A1041     8740   8391   8156   -520   -568   -633       C
ATOM   1746  CD  GLN A1041      -8.084 -40.567  -4.739  1.00 65.44           C
ANISOU 1746  CD  GLN A1041     8664   8328   7874   -493   -528   -625       C
ATOM   1747  OE1 GLN A1041      -7.936 -41.711  -5.177  1.00 68.10           O
ANISOU 1747  OE1 GLN A1041     8999   8705   8172   -449   -521   -518       O
ATOM   1748  NE2 GLN A1041      -8.839 -40.294  -3.677  1.00 62.65           N
ANISOU 1748  NE2 GLN A1041     8364   7991   7450   -524   -494   -743       N
ATOM   1749  N   LYS A1042      -4.894 -38.538  -8.373  1.00 72.41           N
ANISOU 1749  N   LYS A1042     9293   9051   9169   -546   -664   -407       N
ATOM   1750  CA  LYS A1042      -3.441 -38.517  -8.252  1.00 71.72           C
ANISOU 1750  CA  LYS A1042     9157   9006   9088   -576   -733   -379       C
ATOM   1751  C   LYS A1042      -2.807 -37.267  -8.866  1.00 72.52           C
ANISOU 1751  C   LYS A1042     9197   9038   9320   -625   -769   -380       C
ATOM   1752  O   LYS A1042      -1.604 -37.047  -8.731  1.00 72.72           O
ANISOU 1752  O   LYS A1042     9176   9086   9367   -658   -829   -371       O
ATOM   1753  CB  LYS A1042      -2.859 -39.772  -8.896  1.00 72.40           C
ANISOU 1753  CB  LYS A1042     9214   9151   9146   -543   -717   -275       C
ATOM   1754  CG  LYS A1042      -3.285 -41.055  -8.180  1.00 75.18           C
ANISOU 1754  CG  LYS A1042     9614   9568   9381   -498   -697   -263       C
ATOM   1755  CD  LYS A1042      -2.664 -42.280  -8.805  1.00 75.94           C
ANISOU 1755  CD  LYS A1042     9665   9704   9484   -466   -678   -170       C
ATOM   1756  CE  LYS A1042      -3.056 -43.530  -8.037  1.00 82.40           C
ANISOU 1756  CE  LYS A1042    10524  10577  10207   -423   -667   -147       C
ATOM   1757  NZ  LYS A1042      -2.660 -44.775  -8.756  1.00 84.19           N
ANISOU 1757  NZ  LYS A1042    10699  10819  10470   -385   -627    -66       N
ATOM   1758  N   ALA A1043      -3.613 -36.449  -9.539  1.00 64.40           N
ANISOU 1758  N   ALA A1043     8162   7919   8388   -634   -738   -382       N
ATOM   1759  CA  ALA A1043      -3.102 -35.225 -10.153  1.00 64.30           C
ANISOU 1759  CA  ALA A1043     8088   7829   8515   -685   -775   -368       C
ATOM   1760  C   ALA A1043      -3.045 -34.116  -9.127  1.00 65.40           C
ANISOU 1760  C   ALA A1043     8227   7915   8709   -721   -813   -493       C
ATOM   1761  O   ALA A1043      -4.035 -33.420  -8.897  1.00 63.70           O
ANISOU 1761  O   ALA A1043     8023   7615   8563   -721   -786   -564       O
ATOM   1762  CB  ALA A1043      -3.960 -34.814 -11.324  1.00 65.61           C
ANISOU 1762  CB  ALA A1043     8237   7919   8773   -689   -739   -296       C
ATOM   1763  N   THR A1044      -1.882 -33.947  -8.511  1.00 66.80           N
ANISOU 1763  N   THR A1044     8381   8135   8863   -756   -875   -528       N
ATOM   1764  CA  THR A1044      -1.733 -32.975  -7.435  1.00 70.82           C
ANISOU 1764  CA  THR A1044     8892   8614   9403   -803   -911   -665       C
ATOM   1765  C   THR A1044      -1.328 -31.600  -7.960  1.00 64.49           C
ANISOU 1765  C   THR A1044     8019   7700   8782   -852   -941   -673       C
ATOM   1766  O   THR A1044      -0.350 -31.463  -8.697  1.00 64.48           O
ANISOU 1766  O   THR A1044     7963   7702   8835   -875   -978   -586       O
ATOM   1767  CB  THR A1044      -0.696 -33.453  -6.392  1.00 70.51           C
ANISOU 1767  CB  THR A1044     8863   8686   9242   -829   -975   -701       C
ATOM   1768  OG1 THR A1044      -1.081 -34.740  -5.903  1.00 71.51           O
ANISOU 1768  OG1 THR A1044     9049   8910   9211   -787   -954   -675       O
ATOM   1769  CG2 THR A1044      -0.630 -32.492  -5.221  1.00 73.63           C
ANISOU 1769  CG2 THR A1044     9267   9066   9642   -892  -1006   -860       C
ATOM   1770  N   PRO A1045      -2.081 -30.565  -7.570  1.00 67.54           N
ANISOU 1770  N   PRO A1045     8402   7982   9278   -873   -922   -782       N
ATOM   1771  CA  PRO A1045      -1.673 -29.219  -7.983  1.00 68.43           C
ANISOU 1771  CA  PRO A1045     8440   7976   9585   -923   -956   -792       C
ATOM   1772  C   PRO A1045      -0.414 -28.774  -7.260  1.00 68.99           C
ANISOU 1772  C   PRO A1045     8484   8085   9645   -981  -1022   -866       C
ATOM   1773  O   PRO A1045      -0.233 -29.174  -6.115  1.00 68.45           O
ANISOU 1773  O   PRO A1045     8461   8108   9439   -995  -1035   -966       O
ATOM   1774  CB  PRO A1045      -2.868 -28.356  -7.580  1.00 70.49           C
ANISOU 1774  CB  PRO A1045     8699   8112   9973   -925   -909   -911       C
ATOM   1775  N   PRO A1046       0.441 -27.959  -7.916  1.00 69.29           N
ANISOU 1775  N   PRO A1046     8447   8059   9821  -1024  -1068   -812       N
ATOM   1776  CA  PRO A1046       1.629 -27.403  -7.258  1.00 68.61           C
ANISOU 1776  CA  PRO A1046     8325   7995   9750  -1085  -1134   -888       C
ATOM   1777  C   PRO A1046       1.295 -26.752  -5.923  1.00 68.66           C
ANISOU 1777  C   PRO A1046     8353   7980   9755  -1126  -1129  -1091       C
ATOM   1778  O   PRO A1046       2.102 -26.841  -5.003  1.00 70.19           O
ANISOU 1778  O   PRO A1046     8556   8263   9851  -1171  -1180  -1170       O
ATOM   1779  CB  PRO A1046       2.145 -26.382  -8.275  1.00 69.19           C
ANISOU 1779  CB  PRO A1046     8312   7955  10022  -1124  -1160   -807       C
ATOM   1780  CG  PRO A1046       1.756 -26.972  -9.589  1.00 66.64           C
ANISOU 1780  CG  PRO A1046     7989   7636   9696  -1085  -1127   -633       C
ATOM   1781  CD  PRO A1046       0.417 -27.638  -9.355  1.00 68.55           C
ANISOU 1781  CD  PRO A1046     8300   7891   9854  -1025  -1064   -658       C
ATOM   1782  N   LYS A1047       0.110 -26.149  -5.821  1.00 67.41           N
ANISOU 1782  N   LYS A1047     8199   7710   9704  -1117  -1068  -1176       N
ATOM   1783  CA  LYS A1047      -0.375 -25.536  -4.582  1.00 70.40           C
ANISOU 1783  CA  LYS A1047     8597   8062  10092  -1162  -1037  -1394       C
ATOM   1784  C   LYS A1047      -0.302 -26.493  -3.377  1.00 72.13           C
ANISOU 1784  C   LYS A1047     8901   8455  10050  -1176  -1038  -1478       C
ATOM   1785  O   LYS A1047      -0.042 -26.062  -2.252  1.00 71.35           O
ANISOU 1785  O   LYS A1047     8814   8396   9900  -1250  -1050  -1648       O
ATOM   1786  CB  LYS A1047      -1.818 -25.037  -4.780  1.00 74.57           C
ANISOU 1786  CB  LYS A1047     9115   8447  10770  -1131   -954  -1449       C
ATOM   1787  CG  LYS A1047      -2.447 -24.347  -3.570  1.00 78.58           C
ANISOU 1787  CG  LYS A1047     9630   8908  11319  -1181   -895  -1697       C
ATOM   1788  CD  LYS A1047      -1.712 -23.059  -3.217  1.00 82.28           C
ANISOU 1788  CD  LYS A1047    10024   9284  11953  -1262   -928  -1822       C
ATOM   1789  CE  LYS A1047      -2.406 -22.307  -2.085  1.00 84.88           C
ANISOU 1789  CE  LYS A1047    10349   9551  12351  -1320   -851  -2090       C
ATOM   1790  NZ  LYS A1047      -1.602 -21.135  -1.631  1.00 86.29           N
ANISOU 1790  NZ  LYS A1047    10459   9660  12669  -1410   -882  -2233       N
ATOM   1791  N   LEU A1048      -0.515 -27.788  -3.619  1.00 81.18           N
ANISOU 1791  N   LEU A1048    10103   9707  11034  -1115  -1030  -1357       N
ATOM   1792  CA  LEU A1048      -0.474 -28.795  -2.553  1.00 76.20           C
ANISOU 1792  CA  LEU A1048     9550   9240  10161  -1127  -1040  -1399       C
ATOM   1793  C   LEU A1048       0.699 -29.778  -2.647  1.00 74.90           C
ANISOU 1793  C   LEU A1048     9385   9207   9867  -1117  -1123  -1260       C
ATOM   1794  O   LEU A1048       0.742 -30.763  -1.906  1.00 77.11           O
ANISOU 1794  O   LEU A1048     9722   9620   9955  -1118  -1143  -1248       O
ATOM   1795  CB  LEU A1048      -1.772 -29.593  -2.544  1.00 76.35           C
ANISOU 1795  CB  LEU A1048     9636   9276  10099  -1066   -957  -1388       C
ATOM   1796  CG  LEU A1048      -3.049 -28.792  -2.312  1.00 81.05           C
ANISOU 1796  CG  LEU A1048    10231   9750  10814  -1071   -864  -1535       C
ATOM   1797  CD1 LEU A1048      -4.244 -29.738  -2.263  1.00 79.12           C
ANISOU 1797  CD1 LEU A1048    10052   9543  10465  -1012   -788  -1513       C
ATOM   1798  CD2 LEU A1048      -2.937 -27.985  -1.036  1.00 83.01           C
ANISOU 1798  CD2 LEU A1048    10485  10013  11043  -1169   -856  -1760       C
ATOM   1799  N   GLU A1049       1.640 -29.516  -3.551  1.00 77.96           N
ANISOU 1799  N   GLU A1049     9701   9552  10367  -1112  -1171  -1152       N
ATOM   1800  CA  GLU A1049       2.745 -30.440  -3.805  1.00 81.43           C
ANISOU 1800  CA  GLU A1049    10119  10092  10727  -1096  -1238  -1016       C
ATOM   1801  C   GLU A1049       3.663 -30.607  -2.600  1.00 85.55           C
ANISOU 1801  C   GLU A1049    10647  10733  11123  -1163  -1329  -1076       C
ATOM   1802  O   GLU A1049       4.056 -31.719  -2.266  1.00 85.03           O
ANISOU 1802  O   GLU A1049    10602  10783  10924  -1145  -1372   -993       O
ATOM   1803  CB  GLU A1049       3.566 -29.973  -5.006  1.00 81.29           C
ANISOU 1803  CB  GLU A1049    10016   9999  10870  -1093  -1259   -911       C
ATOM   1804  CG  GLU A1049       3.104 -30.501  -6.354  1.00 84.50           C
ANISOU 1804  CG  GLU A1049    10415  10368  11325  -1028  -1198   -768       C
ATOM   1805  CD  GLU A1049       3.815 -29.806  -7.516  1.00 86.74           C
ANISOU 1805  CD  GLU A1049    10615  10573  11768  -1052  -1211   -682       C
ATOM   1806  OE1 GLU A1049       4.831 -29.108  -7.277  1.00 81.21           O
ANISOU 1806  OE1 GLU A1049     9860   9860  11135  -1108  -1273   -717       O
ATOM   1807  OE2 GLU A1049       3.343 -29.942  -8.668  1.00 90.34           O
ANISOU 1807  OE2 GLU A1049    11061  10985  12278  -1024  -1160   -579       O
ATOM   1808  N   ASP A1050       4.009 -29.493  -1.964  1.00 85.42           N
ANISOU 1808  N   ASP A1050    10608  10686  11160  -1245  -1361  -1215       N
ATOM   1809  CA  ASP A1050       4.870 -29.515  -0.788  1.00 93.15           C
ANISOU 1809  CA  ASP A1050    11592  11784  12017  -1330  -1455  -1283       C
ATOM   1810  C   ASP A1050       4.099 -29.837   0.484  1.00 91.69           C
ANISOU 1810  C   ASP A1050    11497  11702  11641  -1377  -1434  -1404       C
ATOM   1811  O   ASP A1050       4.693 -29.983   1.554  1.00 93.49           O
ANISOU 1811  O   ASP A1050    11743  12055  11725  -1461  -1515  -1453       O
ATOM   1812  CB  ASP A1050       5.588 -28.177  -0.618  1.00 97.21           C
ANISOU 1812  CB  ASP A1050    12042  12230  12663  -1412  -1496  -1395       C
ATOM   1813  CG  ASP A1050       6.801 -28.054  -1.510  1.00106.13           C
ANISOU 1813  CG  ASP A1050    13081  13324  13920  -1398  -1558  -1268       C
ATOM   1814  OD1 ASP A1050       6.904 -28.839  -2.481  1.00102.25           O
ANISOU 1814  OD1 ASP A1050    12572  12828  13451  -1321  -1540  -1106       O
ATOM   1815  OD2 ASP A1050       7.650 -27.176  -1.237  1.00115.89           O
ANISOU 1815  OD2 ASP A1050    14261  14538  15234  -1472  -1617  -1339       O
ATOM   1816  N   LYS A1051       2.777 -29.909   0.373  1.00 84.09           N
ANISOU 1816  N   LYS A1051    10588  10688  10677  -1334  -1328  -1452       N
ATOM   1817  CA  LYS A1051       1.945 -30.294   1.501  1.00 83.42           C
ANISOU 1817  CA  LYS A1051    10589  10700  10406  -1377  -1289  -1562       C
ATOM   1818  C   LYS A1051       2.099 -31.794   1.752  1.00 81.16           C
ANISOU 1818  C   LYS A1051    10349  10556   9931  -1342  -1337  -1411       C
ATOM   1819  O   LYS A1051       2.018 -32.595   0.824  1.00 89.75           O
ANISOU 1819  O   LYS A1051    11424  11616  11061  -1243  -1320  -1252       O
ATOM   1820  CB  LYS A1051       0.480 -29.927   1.250  1.00 81.08           C
ANISOU 1820  CB  LYS A1051    10323  10293  10191  -1336  -1156  -1657       C
ATOM   1821  N   SER A1052       2.340 -32.160   3.008  1.00 78.90           N
ANISOU 1821  N   SER A1052    10111  10424   9441  -1433  -1398  -1460       N
ATOM   1822  CA  SER A1052       2.514 -33.560   3.407  1.00 80.02           C
ANISOU 1822  CA  SER A1052    10293  10706   9407  -1416  -1459  -1311       C
ATOM   1823  C   SER A1052       1.277 -34.424   3.115  1.00 81.46           C
ANISOU 1823  C   SER A1052    10537  10875   9541  -1331  -1357  -1260       C
ATOM   1824  O   SER A1052       0.154 -33.907   3.064  1.00 76.29           O
ANISOU 1824  O   SER A1052     9917  10146   8924  -1322  -1242  -1387       O
ATOM   1825  CB  SER A1052       2.858 -33.641   4.902  1.00 77.86           C
ANISOU 1825  CB  SER A1052    10067  10606   8912  -1555  -1543  -1385       C
ATOM   1826  N   PRO A1053       1.484 -35.746   2.920  1.00 75.44           N
ANISOU 1826  N   PRO A1053     9778  10175   8711  -1270  -1399  -1077       N
ATOM   1827  CA  PRO A1053       0.395 -36.723   2.758  1.00 76.87           C
ANISOU 1827  CA  PRO A1053    10018  10364   8826  -1198  -1315  -1017       C
ATOM   1828  C   PRO A1053      -0.613 -36.701   3.909  1.00 83.36           C
ANISOU 1828  C   PRO A1053    10934  11272   9467  -1276  -1259  -1152       C
ATOM   1829  O   PRO A1053      -1.773 -37.076   3.730  1.00 98.90           O
ANISOU 1829  O   PRO A1053    12951  13208  11419  -1224  -1154  -1169       O
ATOM   1830  CB  PRO A1053       1.135 -38.064   2.719  1.00 76.19           C
ANISOU 1830  CB  PRO A1053     9907  10357   8686  -1159  -1407   -813       C
ATOM   1831  CG  PRO A1053       2.477 -37.730   2.166  1.00 74.25           C
ANISOU 1831  CG  PRO A1053     9562  10072   8576  -1154  -1496   -747       C
ATOM   1832  CD  PRO A1053       2.808 -36.366   2.721  1.00 73.46           C
ANISOU 1832  CD  PRO A1053     9458   9971   8484  -1256  -1523   -913       C
ATOM   1833  N   ASP A1054      -0.157 -36.269   5.079  1.00 84.38           N
ANISOU 1833  N   ASP A1054    11086  11515   9457  -1409  -1327  -1252       N
ATOM   1834  CA  ASP A1054      -0.998 -36.170   6.266  1.00 85.02           C
ANISOU 1834  CA  ASP A1054    11256  11701   9347  -1515  -1273  -1402       C
ATOM   1835  C   ASP A1054      -1.622 -34.777   6.445  1.00 80.89           C
ANISOU 1835  C   ASP A1054    10736  11092   8907  -1573  -1167  -1656       C
ATOM   1836  O   ASP A1054      -2.397 -34.556   7.385  1.00 74.33           O
ANISOU 1836  O   ASP A1054     9970  10332   7940  -1667  -1093  -1820       O
ATOM   1837  CB  ASP A1054      -0.182 -36.532   7.514  1.00 82.75           C
ANISOU 1837  CB  ASP A1054    10996  11610   8836  -1653  -1408  -1370       C
ATOM   1838  N   SER A1055      -1.273 -33.843   5.560  1.00 81.72           N
ANISOU 1838  N   SER A1055    10765  11044   9242  -1523  -1156  -1689       N
ATOM   1839  CA  SER A1055      -1.787 -32.478   5.647  1.00 80.78           C
ANISOU 1839  CA  SER A1055    10626  10814   9253  -1570  -1063  -1917       C
ATOM   1840  C   SER A1055      -3.309 -32.462   5.487  1.00 86.71           C
ANISOU 1840  C   SER A1055    11414  11482  10050  -1520   -908  -2009       C
ATOM   1841  O   SER A1055      -3.859 -33.174   4.638  1.00 80.23           O
ANISOU 1841  O   SER A1055    10597  10602   9287  -1401   -870  -1870       O
ATOM   1842  CB  SER A1055      -1.136 -31.582   4.590  1.00 72.84           C
ANISOU 1842  CB  SER A1055     9524   9648   8504  -1514  -1088  -1891       C
ATOM   1843  N   PRO A1056      -3.992 -31.653   6.314  1.00 85.53           N
ANISOU 1843  N   PRO A1056    11287  11329   9880  -1618   -814  -2253       N
ATOM   1844  CA  PRO A1056      -5.454 -31.522   6.253  1.00 85.38           C
ANISOU 1844  CA  PRO A1056    11291  11222   9929  -1583   -659  -2370       C
ATOM   1845  C   PRO A1056      -5.941 -30.907   4.938  1.00 86.96           C
ANISOU 1845  C   PRO A1056    11413  11193  10437  -1459   -602  -2336       C
ATOM   1846  O   PRO A1056      -7.136 -30.962   4.658  1.00 90.50           O
ANISOU 1846  O   PRO A1056    11867  11555  10966  -1402   -491  -2376       O
ATOM   1847  CB  PRO A1056      -5.778 -30.614   7.444  1.00 86.94           C
ANISOU 1847  CB  PRO A1056    11506  11462  10066  -1737   -582  -2662       C
ATOM   1848  CG  PRO A1056      -4.505 -29.873   7.728  1.00 89.16           C
ANISOU 1848  CG  PRO A1056    11744  11774  10360  -1825   -688  -2708       C
ATOM   1849  CD  PRO A1056      -3.399 -30.821   7.378  1.00 89.64           C
ANISOU 1849  CD  PRO A1056    11808  11933  10318  -1778   -846  -2444       C
ATOM   1850  N   GLU A1057      -5.031 -30.340   4.147  1.00 90.72           N
ANISOU 1850  N   GLU A1057    11813  11577  11079  -1424   -681  -2255       N
ATOM   1851  CA  GLU A1057      -5.363 -29.866   2.804  1.00 91.48           C
ANISOU 1851  CA  GLU A1057    11836  11476  11446  -1315   -652  -2171       C
ATOM   1852  C   GLU A1057      -5.193 -30.979   1.771  1.00 89.91           C
ANISOU 1852  C   GLU A1057    11644  11296  11221  -1200   -700  -1913       C
ATOM   1853  O   GLU A1057      -5.843 -30.975   0.714  1.00 87.00           O
ANISOU 1853  O   GLU A1057    11245  10804  11009  -1108   -655  -1827       O
ATOM   1854  CB  GLU A1057      -4.506 -28.669   2.413  1.00 93.47           C
ANISOU 1854  CB  GLU A1057    12000  11616  11898  -1344   -706  -2210       C
ATOM   1855  CG  GLU A1057      -3.945 -27.891   3.581  1.00100.34           C
ANISOU 1855  CG  GLU A1057    12869  12550  12704  -1483   -723  -2419       C
ATOM   1856  CD  GLU A1057      -3.716 -26.443   3.217  1.00110.03           C
ANISOU 1856  CD  GLU A1057    14000  13598  14209  -1507   -711  -2531       C
ATOM   1857  OE1 GLU A1057      -4.393 -25.966   2.279  1.00114.93           O
ANISOU 1857  OE1 GLU A1057    14563  14036  15072  -1427   -657  -2493       O
ATOM   1858  OE2 GLU A1057      -2.877 -25.779   3.865  1.00115.84           O
ANISOU 1858  OE2 GLU A1057    14715  14373  14927  -1611   -760  -2651       O
ATOM   1859  N   MET A1058      -4.307 -31.923   2.072  1.00 85.03           N
ANISOU 1859  N   MET A1058    11061  10831  10416  -1213   -793  -1790       N
ATOM   1860  CA  MET A1058      -4.169 -33.099   1.234  1.00 82.42           C
ANISOU 1860  CA  MET A1058    10738  10530  10050  -1114   -825  -1568       C
ATOM   1861  C   MET A1058      -5.301 -34.073   1.524  1.00 77.91           C
ANISOU 1861  C   MET A1058    10239  10013   9351  -1077   -747  -1555       C
ATOM   1862  O   MET A1058      -5.866 -34.670   0.608  1.00 73.86           O
ANISOU 1862  O   MET A1058     9723   9444   8897   -981   -707  -1437       O
ATOM   1863  CB  MET A1058      -2.813 -33.757   1.448  1.00 79.90           C
ANISOU 1863  CB  MET A1058    10410  10334   9614  -1137   -951  -1442       C
ATOM   1864  CG  MET A1058      -1.739 -33.165   0.566  1.00 82.60           C
ANISOU 1864  CG  MET A1058    10665  10597  10120  -1120  -1019  -1368       C
ATOM   1865  SD  MET A1058      -2.193 -33.330  -1.168  1.00 81.52           S
ANISOU 1865  SD  MET A1058    10483  10320  10171   -997   -963  -1219       S
ATOM   1866  CE  MET A1058      -2.366 -35.110  -1.299  1.00 76.56           C
ANISOU 1866  CE  MET A1058     9903   9802   9384   -925   -962  -1054       C
ATOM   1867  N   LYS A1059      -5.632 -34.207   2.807  1.00 85.71           N
ANISOU 1867  N   LYS A1059    11292  11116  10160  -1166   -723  -1682       N
ATOM   1868  CA  LYS A1059      -6.740 -35.048   3.243  1.00 87.11           C
ANISOU 1868  CA  LYS A1059    11542  11353  10205  -1152   -641  -1693       C
ATOM   1869  C   LYS A1059      -8.077 -34.547   2.671  1.00 87.78           C
ANISOU 1869  C   LYS A1059    11609  11283  10461  -1092   -512  -1779       C
ATOM   1870  O   LYS A1059      -8.967 -35.352   2.395  1.00 88.96           O
ANISOU 1870  O   LYS A1059    11792  11431  10579  -1026   -451  -1714       O
ATOM   1871  CB  LYS A1059      -6.789 -35.115   4.777  1.00 86.78           C
ANISOU 1871  CB  LYS A1059    11570  11471   9933  -1287   -638  -1831       C
ATOM   1872  CG  LYS A1059      -5.816 -36.129   5.378  1.00 89.43           C
ANISOU 1872  CG  LYS A1059    11941  11985  10054  -1331   -765  -1683       C
ATOM   1873  CD  LYS A1059      -5.768 -36.104   6.904  1.00 95.26           C
ANISOU 1873  CD  LYS A1059    12747  12899  10548  -1492   -780  -1811       C
ATOM   1874  CE  LYS A1059      -6.928 -35.334   7.512  1.00100.59           C
ANISOU 1874  CE  LYS A1059    13455  13545  11221  -1562   -631  -2065       C
ATOM   1875  NZ  LYS A1059      -7.429 -35.976   8.768  1.00104.17           N
ANISOU 1875  NZ  LYS A1059    14001  14184  11396  -1679   -600  -2122       N
ATOM   1876  N   ASP A1060      -8.211 -33.232   2.484  1.00 94.27           N
ANISOU 1876  N   ASP A1060    12370  11970  11479  -1114   -475  -1918       N
ATOM   1877  CA  ASP A1060      -9.366 -32.667   1.786  1.00 98.22           C
ANISOU 1877  CA  ASP A1060    12827  12296  12195  -1051   -375  -1971       C
ATOM   1878  C   ASP A1060      -9.434 -33.175   0.361  1.00 98.43           C
ANISOU 1878  C   ASP A1060    12821  12247  12333   -932   -403  -1756       C
ATOM   1879  O   ASP A1060     -10.430 -33.768  -0.047  1.00 94.14           O
ANISOU 1879  O   ASP A1060    12297  11675  11800   -866   -338  -1704       O
ATOM   1880  CB  ASP A1060      -9.321 -31.134   1.752  1.00 79.84           C
ANISOU 1880  CB  ASP A1060    10420   9819  10097  -1095   -352  -2131       C
ATOM   1881  CG  ASP A1060      -9.618 -30.502   3.096  1.00 81.77           C
ANISOU 1881  CG  ASP A1060    10686  10105  10276  -1215   -279  -2395       C
ATOM   1882  OD1 ASP A1060     -10.168 -31.210   3.969  1.00 82.16           O
ANISOU 1882  OD1 ASP A1060    10813  10283  10120  -1258   -222  -2460       O
ATOM   1883  OD2 ASP A1060      -9.288 -29.304   3.281  1.00 82.99           O
ANISOU 1883  OD2 ASP A1060    10778  10169  10583  -1275   -276  -2541       O
ATOM   1884  N   PHE A1061      -8.362 -32.911  -0.383  1.00 91.34           N
ANISOU 1884  N   PHE A1061    11872  11320  11515   -917   -495  -1641       N
ATOM   1885  CA  PHE A1061      -8.259 -33.219  -1.805  1.00 85.04           C
ANISOU 1885  CA  PHE A1061    11032  10452  10827   -829   -523  -1449       C
ATOM   1886  C   PHE A1061      -8.659 -34.664  -2.097  1.00 85.15           C
ANISOU 1886  C   PHE A1061    11100  10552  10702   -762   -505  -1313       C
ATOM   1887  O   PHE A1061      -9.604 -34.919  -2.856  1.00 78.05           O
ANISOU 1887  O   PHE A1061    10194   9582   9878   -698   -449  -1256       O
ATOM   1888  CB  PHE A1061      -6.829 -32.938  -2.287  1.00 86.40           C
ANISOU 1888  CB  PHE A1061    11154  10635  11038   -846   -627  -1355       C
ATOM   1889  CG  PHE A1061      -6.608 -33.180  -3.761  1.00 90.52           C
ANISOU 1889  CG  PHE A1061    11630  11099  11665   -779   -652  -1170       C
ATOM   1890  CD1 PHE A1061      -7.215 -32.376  -4.713  1.00 89.15           C
ANISOU 1890  CD1 PHE A1061    11399  10775  11698   -755   -624  -1147       C
ATOM   1891  CD2 PHE A1061      -5.762 -34.194  -4.193  1.00 94.55           C
ANISOU 1891  CD2 PHE A1061    12146  11704  12073   -751   -704  -1021       C
ATOM   1892  CE1 PHE A1061      -7.005 -32.593  -6.070  1.00 90.57           C
ANISOU 1892  CE1 PHE A1061    11541  10921  11951   -716   -648   -975       C
ATOM   1893  CE2 PHE A1061      -5.542 -34.413  -5.546  1.00 88.12           C
ANISOU 1893  CE2 PHE A1061    11289  10849  11345   -707   -713   -870       C
ATOM   1894  CZ  PHE A1061      -6.167 -33.612  -6.484  1.00 85.79           C
ANISOU 1894  CZ  PHE A1061    10948  10423  11224   -695   -686   -846       C
ATOM   1895  N   ARG A1062      -7.947 -35.597  -1.467  1.00 79.77           N
ANISOU 1895  N   ARG A1062    10465  10019   9826   -782   -557  -1261       N
ATOM   1896  CA  ARG A1062      -8.221 -37.015  -1.610  1.00 80.29           C
ANISOU 1896  CA  ARG A1062    10577  10168   9762   -726   -545  -1137       C
ATOM   1897  C   ARG A1062      -9.684 -37.342  -1.326  1.00 82.40           C
ANISOU 1897  C   ARG A1062    10893  10419   9998   -703   -439  -1204       C
ATOM   1898  O   ARG A1062     -10.280 -38.169  -2.009  1.00 90.50           O
ANISOU 1898  O   ARG A1062    11928  11433  11026   -632   -402  -1101       O
ATOM   1899  CB  ARG A1062      -7.315 -37.830  -0.680  1.00 77.54           C
ANISOU 1899  CB  ARG A1062    10267   9975   9220   -771   -620  -1094       C
ATOM   1900  N   HIS A1063     -10.269 -36.678  -0.336  1.00 84.58           N
ANISOU 1900  N   HIS A1063    11193  10692  10251   -768   -384  -1385       N
ATOM   1901  CA  HIS A1063     -11.600 -37.049   0.143  1.00 83.33           C
ANISOU 1901  CA  HIS A1063    11083  10539  10039   -761   -278  -1466       C
ATOM   1902  C   HIS A1063     -12.712 -36.862  -0.887  1.00 76.59           C
ANISOU 1902  C   HIS A1063    10190   9542   9369   -681   -206  -1441       C
ATOM   1903  O   HIS A1063     -13.568 -37.736  -1.039  1.00 76.93           O
ANISOU 1903  O   HIS A1063    10267   9604   9360   -632   -150  -1390       O
ATOM   1904  CB  HIS A1063     -11.951 -36.261   1.403  1.00 80.68           C
ANISOU 1904  CB  HIS A1063    10770  10227   9657   -863   -221  -1693       C
ATOM   1905  CG  HIS A1063     -13.278 -36.632   1.986  1.00 81.82           C
ANISOU 1905  CG  HIS A1063    10963  10387   9738   -870   -102  -1793       C
ATOM   1906  ND1 HIS A1063     -13.541 -37.882   2.499  1.00 85.01           N
ANISOU 1906  ND1 HIS A1063    11443  10926   9933   -871    -90  -1722       N
ATOM   1907  CD2 HIS A1063     -14.421 -35.916   2.126  1.00 84.87           C
ANISOU 1907  CD2 HIS A1063    11324  10665  10258   -877     13  -1957       C
ATOM   1908  CE1 HIS A1063     -14.788 -37.922   2.939  1.00 83.90           C
ANISOU 1908  CE1 HIS A1063    11328  10767   9783   -883     31  -1841       C
ATOM   1909  NE2 HIS A1063     -15.343 -36.743   2.721  1.00 83.84           N
ANISOU 1909  NE2 HIS A1063    11257  10612   9986   -885     97  -1989       N
ATOM   1910  N   GLY A1064     -12.706 -35.726  -1.577  1.00 71.71           N
ANISOU 1910  N   GLY A1064     9497   8782   8970   -673   -214  -1469       N
ATOM   1911  CA  GLY A1064     -13.717 -35.446  -2.582  1.00 71.50           C
ANISOU 1911  CA  GLY A1064     9420   8614   9135   -608   -167  -1428       C
ATOM   1912  C   GLY A1064     -13.811 -36.557  -3.614  1.00 73.80           C
ANISOU 1912  C   GLY A1064     9724   8938   9381   -533   -186  -1232       C
ATOM   1913  O   GLY A1064     -14.899 -36.907  -4.064  1.00 74.36           O
ANISOU 1913  O   GLY A1064     9793   8959   9500   -484   -127  -1204       O
ATOM   1914  N   PHE A1065     -12.660 -37.119  -3.971  1.00 69.95           N
ANISOU 1914  N   PHE A1065     9242   8532   8804   -528   -264  -1107       N
ATOM   1915  CA  PHE A1065     -12.597 -38.200  -4.943  1.00 69.66           C
ANISOU 1915  CA  PHE A1065     9211   8534   8724   -468   -277   -937       C
ATOM   1916  C   PHE A1065     -13.027 -39.529  -4.328  1.00 68.58           C
ANISOU 1916  C   PHE A1065     9145   8504   8408   -445   -235   -920       C
ATOM   1917  O   PHE A1065     -13.462 -40.435  -5.034  1.00 61.47           O
ANISOU 1917  O   PHE A1065     8252   7612   7491   -391   -209   -818       O
ATOM   1918  CB  PHE A1065     -11.183 -38.331  -5.515  1.00 66.87           C
ANISOU 1918  CB  PHE A1065     8826   8223   8359   -476   -363   -825       C
ATOM   1919  CG  PHE A1065     -10.815 -37.242  -6.469  1.00 74.18           C
ANISOU 1919  CG  PHE A1065     9679   9044   9462   -490   -402   -791       C
ATOM   1920  CD1 PHE A1065     -11.505 -37.091  -7.666  1.00 72.38           C
ANISOU 1920  CD1 PHE A1065     9413   8733   9354   -460   -383   -706       C
ATOM   1921  CD2 PHE A1065      -9.778 -36.367  -6.176  1.00 76.66           C
ANISOU 1921  CD2 PHE A1065     9959   9348   9822   -542   -465   -834       C
ATOM   1922  CE1 PHE A1065     -11.172 -36.088  -8.556  1.00 70.00           C
ANISOU 1922  CE1 PHE A1065     9043   8341   9213   -485   -427   -654       C
ATOM   1923  CE2 PHE A1065      -9.435 -35.358  -7.064  1.00 76.56           C
ANISOU 1923  CE2 PHE A1065     9876   9235   9979   -560   -502   -791       C
ATOM   1924  CZ  PHE A1065     -10.137 -35.221  -8.259  1.00 74.25           C
ANISOU 1924  CZ  PHE A1065     9547   8861   9802   -533   -485   -695       C
ATOM   1925  N   ASP A1066     -12.888 -39.649  -3.013  1.00 68.24           N
ANISOU 1925  N   ASP A1066     9154   8547   8229   -496   -230  -1017       N
ATOM   1926  CA  ASP A1066     -13.326 -40.857  -2.330  1.00 71.00           C
ANISOU 1926  CA  ASP A1066     9571   8999   8407   -487   -193   -996       C
ATOM   1927  C   ASP A1066     -14.847 -40.944  -2.318  1.00 64.36           C
ANISOU 1927  C   ASP A1066     8749   8103   7604   -459    -87  -1063       C
ATOM   1928  O   ASP A1066     -15.417 -42.008  -2.531  1.00 61.45           O
ANISOU 1928  O   ASP A1066     8409   7766   7173   -413    -49   -987       O
ATOM   1929  CB  ASP A1066     -12.772 -40.895  -0.912  1.00 74.58           C
ANISOU 1929  CB  ASP A1066    10073   9571   8692   -570   -225  -1074       C
ATOM   1930  CG  ASP A1066     -11.264 -41.007  -0.888  1.00 80.71           C
ANISOU 1930  CG  ASP A1066    10828  10413   9426   -594   -340   -987       C
ATOM   1931  OD1 ASP A1066     -10.716 -41.833  -1.652  1.00 69.51           O
ANISOU 1931  OD1 ASP A1066     9385   9006   8019   -538   -380   -835       O
ATOM   1932  OD2 ASP A1066     -10.624 -40.261  -0.114  1.00 95.21           O
ANISOU 1932  OD2 ASP A1066    12664  12286  11225   -672   -386  -1079       O
ATOM   1933  N   ILE A1067     -15.494 -39.812  -2.068  1.00 62.30           N
ANISOU 1933  N   ILE A1067     8462   7750   7460   -488    -37  -1209       N
ATOM   1934  CA  ILE A1067     -16.947 -39.727  -2.124  1.00 65.22           C
ANISOU 1934  CA  ILE A1067     8827   8041   7911   -461     65  -1281       C
ATOM   1935  C   ILE A1067     -17.420 -40.114  -3.517  1.00 65.01           C
ANISOU 1935  C   ILE A1067     8763   7941   7999   -381     61  -1139       C
ATOM   1936  O   ILE A1067     -18.367 -40.883  -3.680  1.00 67.43           O
ANISOU 1936  O   ILE A1067     9090   8250   8278   -340    122  -1109       O
ATOM   1937  CB  ILE A1067     -17.444 -38.308  -1.772  1.00 69.36           C
ANISOU 1937  CB  ILE A1067     9302   8448   8603   -503    113  -1460       C
ATOM   1938  CG1 ILE A1067     -17.100 -37.970  -0.320  1.00 76.47           C
ANISOU 1938  CG1 ILE A1067    10247   9439   9370   -601    135  -1630       C
ATOM   1939  CG2 ILE A1067     -18.930 -38.180  -2.015  1.00 68.93           C
ANISOU 1939  CG2 ILE A1067     9219   8287   8683   -465    210  -1518       C
ATOM   1940  CD1 ILE A1067     -17.346 -36.524   0.042  1.00 79.68           C
ANISOU 1940  CD1 ILE A1067    10595   9730   9951   -653    179  -1822       C
ATOM   1941  N   LEU A1068     -16.733 -39.577  -4.516  1.00 64.01           N
ANISOU 1941  N   LEU A1068     8578   7754   7989   -369    -10  -1050       N
ATOM   1942  CA  LEU A1068     -17.033 -39.857  -5.910  1.00 64.17           C
ANISOU 1942  CA  LEU A1068     8559   7720   8104   -317    -26   -909       C
ATOM   1943  C   LEU A1068     -16.877 -41.340  -6.229  1.00 60.23           C
ANISOU 1943  C   LEU A1068     8103   7323   7457   -278    -22   -790       C
ATOM   1944  O   LEU A1068     -17.782 -41.960  -6.775  1.00 55.55           O
ANISOU 1944  O   LEU A1068     7514   6714   6878   -238     23   -741       O
ATOM   1945  CB  LEU A1068     -16.124 -39.020  -6.810  1.00 62.26           C
ANISOU 1945  CB  LEU A1068     8254   7422   7981   -334   -108   -836       C
ATOM   1946  CG  LEU A1068     -16.356 -39.124  -8.314  1.00 65.38           C
ANISOU 1946  CG  LEU A1068     8602   7768   8470   -306   -132   -689       C
ATOM   1947  CD1 LEU A1068     -17.789 -38.802  -8.664  1.00 66.19           C
ANISOU 1947  CD1 LEU A1068     8674   7767   8709   -283    -84   -705       C
ATOM   1948  CD2 LEU A1068     -15.413 -38.185  -9.037  1.00 70.79           C
ANISOU 1948  CD2 LEU A1068     9228   8406   9265   -342   -211   -629       C
ATOM   1949  N   VAL A1069     -15.724 -41.908  -5.889  1.00 60.39           N
ANISOU 1949  N   VAL A1069     8150   7444   7353   -293    -73   -744       N
ATOM   1950  CA  VAL A1069     -15.468 -43.321  -6.159  1.00 58.60           C
ANISOU 1950  CA  VAL A1069     7949   7301   7015   -257    -71   -634       C
ATOM   1951  C   VAL A1069     -16.474 -44.194  -5.406  1.00 59.44           C
ANISOU 1951  C   VAL A1069     8114   7450   7020   -239      3   -672       C
ATOM   1952  O   VAL A1069     -16.934 -45.213  -5.925  1.00 57.88           O
ANISOU 1952  O   VAL A1069     7925   7268   6798   -196     39   -595       O
ATOM   1953  CB  VAL A1069     -14.025 -43.729  -5.777  1.00 55.46           C
ANISOU 1953  CB  VAL A1069     7555   6992   6526   -279   -144   -583       C
ATOM   1954  CG1 VAL A1069     -13.857 -45.232  -5.819  1.00 54.49           C
ANISOU 1954  CG1 VAL A1069     7453   6944   6306   -243   -134   -486       C
ATOM   1955  CG2 VAL A1069     -13.012 -43.076  -6.702  1.00 58.34           C
ANISOU 1955  CG2 VAL A1069     7856   7320   6989   -292   -208   -527       C
ATOM   1956  N   GLY A1070     -16.823 -43.790  -4.188  1.00 58.53           N
ANISOU 1956  N   GLY A1070     8036   7355   6846   -281     33   -796       N
ATOM   1957  CA  GLY A1070     -17.815 -44.515  -3.412  1.00 55.28           C
ANISOU 1957  CA  GLY A1070     7682   6987   6336   -279    111   -842       C
ATOM   1958  C   GLY A1070     -19.178 -44.544  -4.097  1.00 55.61           C
ANISOU 1958  C   GLY A1070     7704   6941   6486   -232    188   -852       C
ATOM   1959  O   GLY A1070     -19.854 -45.579  -4.133  1.00 55.64           O
ANISOU 1959  O   GLY A1070     7736   6974   6430   -199    239   -808       O
ATOM   1960  N   GLN A1071     -19.583 -43.399  -4.643  1.00 58.19           N
ANISOU 1960  N   GLN A1071     7974   7153   6984   -231    192   -904       N
ATOM   1961  CA  GLN A1071     -20.823 -43.317  -5.407  1.00 61.39           C
ANISOU 1961  CA  GLN A1071     8342   7462   7520   -191    244   -895       C
ATOM   1962  C   GLN A1071     -20.758 -44.150  -6.687  1.00 63.75           C
ANISOU 1962  C   GLN A1071     8624   7771   7827   -145    217   -739       C
ATOM   1963  O   GLN A1071     -21.730 -44.820  -7.043  1.00 63.84           O
ANISOU 1963  O   GLN A1071     8641   7772   7845   -111    270   -710       O
ATOM   1964  CB  GLN A1071     -21.142 -41.867  -5.749  1.00 61.17           C
ANISOU 1964  CB  GLN A1071     8242   7301   7699   -205    233   -962       C
ATOM   1965  CG  GLN A1071     -21.837 -41.122  -4.631  1.00 66.04           C
ANISOU 1965  CG  GLN A1071     8859   7871   8363   -241    308  -1148       C
ATOM   1966  CD  GLN A1071     -21.780 -39.636  -4.840  1.00 70.55           C
ANISOU 1966  CD  GLN A1071     9351   8310   9146   -264    283  -1219       C
ATOM   1967  OE1 GLN A1071     -20.717 -39.033  -4.711  1.00 76.18           O
ANISOU 1967  OE1 GLN A1071    10054   9035   9855   -300    220  -1228       O
ATOM   1968  NE2 GLN A1071     -22.918 -39.030  -5.174  1.00 74.29           N
ANISOU 1968  NE2 GLN A1071     9757   8648   9822   -243    328  -1263       N
ATOM   1969  N   ILE A1072     -19.623 -44.109  -7.381  1.00 60.44           N
ANISOU 1969  N   ILE A1072     8181   7375   7406   -152    142   -647       N
ATOM   1970  CA  ILE A1072     -19.473 -44.921  -8.576  1.00 56.82           C
ANISOU 1970  CA  ILE A1072     7707   6941   6943   -126    128   -517       C
ATOM   1971  C   ILE A1072     -19.574 -46.406  -8.210  1.00 54.70           C
ANISOU 1971  C   ILE A1072     7488   6758   6537    -97    172   -484       C
ATOM   1972  O   ILE A1072     -20.177 -47.185  -8.948  1.00 52.79           O
ANISOU 1972  O   ILE A1072     7241   6516   6300    -69    208   -425       O
ATOM   1973  CB  ILE A1072     -18.152 -44.644  -9.301  1.00 57.66           C
ANISOU 1973  CB  ILE A1072     7777   7066   7064   -150     51   -440       C
ATOM   1974  CG1 ILE A1072     -18.140 -43.209  -9.833  1.00 59.34           C
ANISOU 1974  CG1 ILE A1072     7933   7184   7430   -181      5   -448       C
ATOM   1975  CG2 ILE A1072     -17.962 -45.618 -10.454  1.00 54.96           C
ANISOU 1975  CG2 ILE A1072     7420   6766   6696   -136     57   -328       C
ATOM   1976  CD1 ILE A1072     -16.843 -42.780 -10.488  1.00 58.41           C
ANISOU 1976  CD1 ILE A1072     7778   7082   7334   -214    -68   -381       C
ATOM   1977  N   ASP A1073     -19.033 -46.792  -7.055  1.00 56.70           N
ANISOU 1977  N   ASP A1073     7788   7083   6674   -110    168   -518       N
ATOM   1978  CA  ASP A1073     -19.055 -48.203  -6.641  1.00 56.88           C
ANISOU 1978  CA  ASP A1073     7851   7181   6579    -87    198   -469       C
ATOM   1979  C   ASP A1073     -20.488 -48.704  -6.366  1.00 58.42           C
ANISOU 1979  C   ASP A1073     8077   7360   6759    -64    287   -509       C
ATOM   1980  O   ASP A1073     -20.854 -49.826  -6.730  1.00 57.37           O
ANISOU 1980  O   ASP A1073     7952   7247   6599    -31    324   -446       O
ATOM   1981  CB  ASP A1073     -18.174 -48.416  -5.401  1.00 57.86           C
ANISOU 1981  CB  ASP A1073     8014   7388   6581   -121    157   -482       C
ATOM   1982  CG  ASP A1073     -16.674 -48.420  -5.733  1.00 64.58           C
ANISOU 1982  CG  ASP A1073     8829   8270   7439   -131     71   -408       C
ATOM   1983  OD1 ASP A1073     -16.310 -48.733  -6.892  1.00 65.19           O
ANISOU 1983  OD1 ASP A1073     8859   8324   7585   -105     63   -333       O
ATOM   1984  OD2 ASP A1073     -15.853 -48.090  -4.839  1.00 67.39           O
ANISOU 1984  OD2 ASP A1073     9198   8675   7731   -172     13   -431       O
ATOM   1985  N   ASP A1074     -21.289 -47.869  -5.716  1.00 62.28           N
ANISOU 1985  N   ASP A1074     8577   7808   7279    -86    326   -622       N
ATOM   1986  CA  ASP A1074     -22.677 -48.208  -5.437  1.00 60.87           C
ANISOU 1986  CA  ASP A1074     8418   7605   7106    -69    416   -675       C
ATOM   1987  C   ASP A1074     -23.482 -48.334  -6.734  1.00 59.36           C
ANISOU 1987  C   ASP A1074     8179   7341   7034    -28    435   -619       C
ATOM   1988  O   ASP A1074     -24.285 -49.254  -6.882  1.00 56.47           O
ANISOU 1988  O   ASP A1074     7827   6984   6644      1    492   -593       O
ATOM   1989  CB  ASP A1074     -23.297 -47.162  -4.503  1.00 66.21           C
ANISOU 1989  CB  ASP A1074     9100   8241   7815   -108    462   -828       C
ATOM   1990  CG  ASP A1074     -22.672 -47.174  -3.109  1.00 72.04           C
ANISOU 1990  CG  ASP A1074     9896   9077   8399   -168    457   -895       C
ATOM   1991  OD1 ASP A1074     -22.327 -48.277  -2.622  1.00 76.78           O
ANISOU 1991  OD1 ASP A1074    10545   9774   8853   -173    450   -824       O
ATOM   1992  OD2 ASP A1074     -22.514 -46.088  -2.505  1.00 78.63           O
ANISOU 1992  OD2 ASP A1074    10723   9891   9260   -218    455  -1013       O
ATOM   1993  N   ALA A1075     -23.257 -47.416  -7.673  1.00 51.78           N
ANISOU 1993  N   ALA A1075     7162   6314   6199    -33    382   -593       N
ATOM   1994  CA  ALA A1075     -23.870 -47.500  -8.997  1.00 49.91           C
ANISOU 1994  CA  ALA A1075     6878   6026   6061    -14    378   -517       C
ATOM   1995  C   ALA A1075     -23.408 -48.768  -9.735  1.00 49.94           C
ANISOU 1995  C   ALA A1075     6891   6101   5982      3    375   -414       C
ATOM   1996  O   ALA A1075     -24.190 -49.402 -10.450  1.00 47.55           O
ANISOU 1996  O   ALA A1075     6577   5791   5700     20    410   -373       O
ATOM   1997  CB  ALA A1075     -23.555 -46.249  -9.816  1.00 50.80           C
ANISOU 1997  CB  ALA A1075     6927   6065   6309    -39    306   -491       C
ATOM   1998  N   LEU A1076     -22.146 -49.149  -9.534  1.00 51.90           N
ANISOU 1998  N   LEU A1076     7155   6415   6149     -6    338   -378       N
ATOM   1999  CA  LEU A1076     -21.613 -50.362 -10.151  1.00 52.43           C
ANISOU 1999  CA  LEU A1076     7220   6540   6162      8    345   -296       C
ATOM   2000  C   LEU A1076     -22.326 -51.619  -9.654  1.00 51.16           C
ANISOU 2000  C   LEU A1076     7096   6407   5934     41    416   -297       C
ATOM   2001  O   LEU A1076     -22.628 -52.524 -10.424  1.00 46.77           O
ANISOU 2001  O   LEU A1076     6526   5861   5384     56    452   -251       O
ATOM   2002  CB  LEU A1076     -20.108 -50.491  -9.885  1.00 51.77           C
ANISOU 2002  CB  LEU A1076     7133   6508   6029     -5    290   -264       C
ATOM   2003  CG  LEU A1076     -19.198 -50.054 -11.041  1.00 53.31           C
ANISOU 2003  CG  LEU A1076     7275   6700   6281    -33    239   -211       C
ATOM   2004  CD1 LEU A1076     -17.742 -49.933 -10.589  1.00 54.32           C
ANISOU 2004  CD1 LEU A1076     7393   6866   6379    -48    181   -197       C
ATOM   2005  CD2 LEU A1076     -19.335 -51.007 -12.227  1.00 51.26           C
ANISOU 2005  CD2 LEU A1076     6987   6461   6027    -32    279   -153       C
ATOM   2006  N   LYS A1077     -22.558 -51.674  -8.354  1.00 55.62           N
ANISOU 2006  N   LYS A1077     7708   6992   6432     41    438   -351       N
ATOM   2007  CA  LYS A1077     -23.238 -52.801  -7.751  1.00 54.18           C
ANISOU 2007  CA  LYS A1077     7565   6839   6182     63    504   -348       C
ATOM   2008  C   LYS A1077     -24.640 -52.952  -8.330  1.00 51.78           C
ANISOU 2008  C   LYS A1077     7248   6484   5941     84    570   -368       C
ATOM   2009  O   LYS A1077     -25.083 -54.056  -8.635  1.00 51.91           O
ANISOU 2009  O   LYS A1077     7267   6512   5943    108    617   -329       O
ATOM   2010  CB  LYS A1077     -23.304 -52.617  -6.236  1.00 59.44           C
ANISOU 2010  CB  LYS A1077     8286   7545   6754     38    515   -411       C
ATOM   2011  CG  LYS A1077     -23.927 -53.772  -5.499  1.00 58.44           C
ANISOU 2011  CG  LYS A1077     8204   7460   6543     47    577   -395       C
ATOM   2012  CD  LYS A1077     -24.010 -53.480  -4.011  1.00 63.33           C
ANISOU 2012  CD  LYS A1077     8879   8134   7049     -2    589   -462       C
ATOM   2013  CE  LYS A1077     -24.633 -54.648  -3.263  1.00 64.56           C
ANISOU 2013  CE  LYS A1077     9080   8337   7111     -4    649   -431       C
ATOM   2014  NZ  LYS A1077     -26.067 -54.865  -3.610  1.00 70.26           N
ANISOU 2014  NZ  LYS A1077     9797   9005   7893     23    745   -478       N
ATOM   2015  N   LEU A1078     -25.329 -51.826  -8.481  1.00 48.13           N
ANISOU 2015  N   LEU A1078     6764   5957   5565     73    570   -429       N
ATOM   2016  CA  LEU A1078     -26.669 -51.789  -9.070  1.00 48.40           C
ANISOU 2016  CA  LEU A1078     6771   5932   5687     88    617   -444       C
ATOM   2017  C   LEU A1078     -26.669 -52.233 -10.535  1.00 47.57           C
ANISOU 2017  C   LEU A1078     6624   5825   5625     91    596   -357       C
ATOM   2018  O   LEU A1078     -27.529 -53.029 -10.960  1.00 45.02           O
ANISOU 2018  O   LEU A1078     6296   5499   5309    107    646   -340       O
ATOM   2019  CB  LEU A1078     -27.263 -50.379  -8.968  1.00 48.58           C
ANISOU 2019  CB  LEU A1078     6759   5870   5830     74    606   -518       C
ATOM   2020  CG  LEU A1078     -27.686 -49.785  -7.622  1.00 48.99           C
ANISOU 2020  CG  LEU A1078     6838   5904   5874     59    656   -643       C
ATOM   2021  CD1 LEU A1078     -27.993 -48.312  -7.800  1.00 49.88           C
ANISOU 2021  CD1 LEU A1078     6891   5915   6147     44    630   -706       C
ATOM   2022  CD2 LEU A1078     -28.917 -50.506  -7.034  1.00 47.99           C
ANISOU 2022  CD2 LEU A1078     6735   5777   5720     75    756   -695       C
ATOM   2023  N   ALA A1079     -25.724 -51.703 -11.311  1.00 42.30           N
ANISOU 2023  N   ALA A1079     5925   5164   4982     65    526   -309       N
ATOM   2024  CA  ALA A1079     -25.627 -52.056 -12.729  1.00 42.45           C
ANISOU 2024  CA  ALA A1079     5905   5200   5024     44    507   -234       C
ATOM   2025  C   ALA A1079     -25.328 -53.538 -12.893  1.00 42.48           C
ANISOU 2025  C   ALA A1079     5925   5264   4952     60    557   -205       C
ATOM   2026  O   ALA A1079     -25.902 -54.198 -13.767  1.00 37.81           O
ANISOU 2026  O   ALA A1079     5314   4682   4370     51    590   -179       O
ATOM   2027  CB  ALA A1079     -24.564 -51.234 -13.429  1.00 43.18           C
ANISOU 2027  CB  ALA A1079     5964   5299   5142      3    430   -191       C
ATOM   2028  N   ASN A1080     -24.419 -54.039 -12.057  1.00 48.84           N
ANISOU 2028  N   ASN A1080     6758   6106   5691     77    559   -208       N
ATOM   2029  CA  ASN A1080     -24.034 -55.445 -12.059  1.00 50.47           C
ANISOU 2029  CA  ASN A1080     6968   6353   5854     96    602   -177       C
ATOM   2030  C   ASN A1080     -25.208 -56.388 -11.753  1.00 50.47           C
ANISOU 2030  C   ASN A1080     6991   6343   5843    126    679   -191       C
ATOM   2031  O   ASN A1080     -25.251 -57.529 -12.224  1.00 46.36           O
ANISOU 2031  O   ASN A1080     6455   5836   5324    135    726   -167       O
ATOM   2032  CB  ASN A1080     -22.916 -55.680 -11.046  1.00 51.06           C
ANISOU 2032  CB  ASN A1080     7064   6460   5877    107    571   -163       C
ATOM   2033  CG  ASN A1080     -22.152 -56.946 -11.326  1.00 53.32           C
ANISOU 2033  CG  ASN A1080     7322   6771   6164    120    593   -115       C
ATOM   2034  OD1 ASN A1080     -21.834 -57.236 -12.473  1.00 54.67           O
ANISOU 2034  OD1 ASN A1080     7448   6947   6377    102    607   -101       O
ATOM   2035  ND2 ASN A1080     -21.885 -57.731 -10.286  1.00 56.49           N
ANISOU 2035  ND2 ASN A1080     7747   7189   6528    145    598    -89       N
ATOM   2036  N   GLU A1081     -26.162 -55.906 -10.967  1.00 50.85           N
ANISOU 2036  N   GLU A1081     7070   6362   5889    137    699   -240       N
ATOM   2037  CA  GLU A1081     -27.344 -56.694 -10.656  1.00 51.16           C
ANISOU 2037  CA  GLU A1081     7127   6387   5922    160    776   -258       C
ATOM   2038  C   GLU A1081     -28.455 -56.500 -11.694  1.00 48.33           C
ANISOU 2038  C   GLU A1081     6733   5991   5640    152    795   -265       C
ATOM   2039  O   GLU A1081     -29.564 -56.982 -11.512  1.00 51.72           O
ANISOU 2039  O   GLU A1081     7169   6400   6083    168    855   -288       O
ATOM   2040  CB  GLU A1081     -27.853 -56.340  -9.253  1.00 54.06           C
ANISOU 2040  CB  GLU A1081     7543   6750   6247    165    802   -317       C
ATOM   2041  CG  GLU A1081     -26.942 -56.850  -8.137  1.00 58.82           C
ANISOU 2041  CG  GLU A1081     8187   7409   6751    162    788   -293       C
ATOM   2042  CD  GLU A1081     -27.161 -56.146  -6.803  1.00 67.48           C
ANISOU 2042  CD  GLU A1081     9331   8522   7785    138    795   -362       C
ATOM   2043  OE1 GLU A1081     -28.211 -55.499  -6.621  1.00 68.71           O
ANISOU 2043  OE1 GLU A1081     9488   8637   7982    132    840   -442       O
ATOM   2044  OE2 GLU A1081     -26.267 -56.223  -5.932  1.00 74.89           O
ANISOU 2044  OE2 GLU A1081    10301   9515   8638    116    756   -342       O
ATOM   2045  N   GLY A1082     -28.163 -55.782 -12.774  1.00 42.92           N
ANISOU 2045  N   GLY A1082     6006   5299   5003    119    738   -238       N
ATOM   2046  CA  GLY A1082     -29.150 -55.539 -13.816  1.00 44.80           C
ANISOU 2046  CA  GLY A1082     6204   5510   5308     96    734   -223       C
ATOM   2047  C   GLY A1082     -30.164 -54.432 -13.551  1.00 46.53           C
ANISOU 2047  C   GLY A1082     6404   5656   5618     99    716   -256       C
ATOM   2048  O   GLY A1082     -31.180 -54.317 -14.252  1.00 48.42           O
ANISOU 2048  O   GLY A1082     6604   5863   5928     85    714   -239       O
ATOM   2049  N   LYS A1083     -29.901 -53.599 -12.552  1.00 50.58           N
ANISOU 2049  N   LYS A1083     6936   6140   6143    111    703   -307       N
ATOM   2050  CA  LYS A1083     -30.850 -52.541 -12.204  1.00 49.16           C
ANISOU 2050  CA  LYS A1083     6727   5876   6076    115    702   -359       C
ATOM   2051  C   LYS A1083     -30.498 -51.224 -12.877  1.00 49.00           C
ANISOU 2051  C   LYS A1083     6654   5807   6156     82    610   -325       C
ATOM   2052  O   LYS A1083     -29.939 -50.314 -12.260  1.00 49.53           O
ANISOU 2052  O   LYS A1083     6724   5847   6248     78    583   -367       O
ATOM   2053  CB  LYS A1083     -30.908 -52.384 -10.695  1.00 51.52           C
ANISOU 2053  CB  LYS A1083     7072   6168   6337    134    757   -456       C
ATOM   2054  CG  LYS A1083     -31.312 -53.676 -10.027  1.00 49.56           C
ANISOU 2054  CG  LYS A1083     6872   5967   5990    157    842   -472       C
ATOM   2055  CD  LYS A1083     -31.360 -53.511  -8.533  1.00 51.59           C
ANISOU 2055  CD  LYS A1083     7179   6237   6186    154    895   -562       C
ATOM   2056  CE  LYS A1083     -32.135 -54.653  -7.919  1.00 51.18           C
ANISOU 2056  CE  LYS A1083     7164   6214   6067    169    986   -577       C
ATOM   2057  NZ  LYS A1083     -31.603 -54.941  -6.568  1.00 58.51           N
ANISOU 2057  NZ  LYS A1083     8160   7210   6861    149   1014   -609       N
ATOM   2058  N   VAL A1084     -30.829 -51.152 -14.161  1.00 46.02           N
ANISOU 2058  N   VAL A1084     6228   5426   5834     50    561   -243       N
ATOM   2059  CA  VAL A1084     -30.460 -50.045 -15.029  1.00 49.76           C
ANISOU 2059  CA  VAL A1084     6648   5868   6392      4    462   -173       C
ATOM   2060  C   VAL A1084     -30.980 -48.701 -14.509  1.00 49.73           C
ANISOU 2060  C   VAL A1084     6596   5746   6552     15    435   -218       C
ATOM   2061  O   VAL A1084     -30.198 -47.776 -14.308  1.00 51.30           O
ANISOU 2061  O   VAL A1084     6786   5919   6788      0    386   -225       O
ATOM   2062  CB  VAL A1084     -30.986 -50.296 -16.457  1.00 48.54           C
ANISOU 2062  CB  VAL A1084     6448   5737   6258    -46    418    -73       C
ATOM   2063  CG1 VAL A1084     -30.814 -49.061 -17.335  1.00 48.95           C
ANISOU 2063  CG1 VAL A1084     6436   5748   6415   -104    306     18       C
ATOM   2064  CG2 VAL A1084     -30.296 -51.498 -17.056  1.00 49.13           C
ANISOU 2064  CG2 VAL A1084     6559   5925   6184    -70    448    -45       C
ATOM   2065  N   LYS A1085     -32.287 -48.607 -14.264  1.00 48.90           N
ANISOU 2065  N   LYS A1085     6456   5565   6558     39    474   -257       N
ATOM   2066  CA  LYS A1085     -32.893 -47.357 -13.813  1.00 50.41           C
ANISOU 2066  CA  LYS A1085     6582   5627   6943     48    460   -312       C
ATOM   2067  C   LYS A1085     -32.280 -46.851 -12.514  1.00 51.52           C
ANISOU 2067  C   LYS A1085     6761   5752   7062     65    506   -437       C
ATOM   2068  O   LYS A1085     -32.043 -45.642 -12.357  1.00 53.64           O
ANISOU 2068  O   LYS A1085     6982   5936   7461     52    463   -463       O
ATOM   2069  CB  LYS A1085     -34.406 -47.508 -13.635  1.00 50.49           C
ANISOU 2069  CB  LYS A1085     6548   5561   7075     75    516   -354       C
ATOM   2070  N   GLU A1086     -32.024 -47.768 -11.588  1.00 52.40           N
ANISOU 2070  N   GLU A1086     6954   5945   7009     86    589   -509       N
ATOM   2071  CA  GLU A1086     -31.447 -47.393 -10.303  1.00 54.31           C
ANISOU 2071  CA  GLU A1086     7241   6198   7197     86    631   -626       C
ATOM   2072  C   GLU A1086     -29.991 -46.943 -10.466  1.00 55.10           C
ANISOU 2072  C   GLU A1086     7358   6341   7236     59    552   -583       C
ATOM   2073  O   GLU A1086     -29.568 -45.974  -9.829  1.00 55.70           O
ANISOU 2073  O   GLU A1086     7424   6375   7365     44    541   -660       O
ATOM   2074  CB  GLU A1086     -31.552 -48.558  -9.316  1.00 55.21           C
ANISOU 2074  CB  GLU A1086     7437   6399   7140    102    726   -685       C
ATOM   2075  CG  GLU A1086     -32.950 -49.189  -9.267  1.00 60.85           C
ANISOU 2075  CG  GLU A1086     8137   7084   7898    126    807   -712       C
ATOM   2076  CD  GLU A1086     -33.104 -50.172  -8.119  1.00 64.45           C
ANISOU 2076  CD  GLU A1086     8672   7617   8200    131    906   -781       C
ATOM   2077  OE1 GLU A1086     -32.325 -50.053  -7.144  1.00 70.94           O
ANISOU 2077  OE1 GLU A1086     9547   8495   8910    109    918   -837       O
ATOM   2078  OE2 GLU A1086     -33.975 -51.086  -8.204  1.00 67.68           O
ANISOU 2078  OE2 GLU A1086     9088   8037   8592    151    967   -768       O
ATOM   2079  N   ALA A1087     -29.237 -47.646 -11.318  1.00 46.25           N
ANISOU 2079  N   ALA A1087     6259   5303   6013     50    504   -472       N
ATOM   2080  CA  ALA A1087     -27.855 -47.277 -11.629  1.00 46.94           C
ANISOU 2080  CA  ALA A1087     6352   5432   6053     23    430   -422       C
ATOM   2081  C   ALA A1087     -27.777 -45.932 -12.329  1.00 46.42           C
ANISOU 2081  C   ALA A1087     6212   5277   6150     -8    346   -380       C
ATOM   2082  O   ALA A1087     -26.830 -45.174 -12.115  1.00 47.37           O
ANISOU 2082  O   ALA A1087     6328   5390   6282    -29    300   -393       O
ATOM   2083  CB  ALA A1087     -27.182 -48.344 -12.497  1.00 45.66           C
ANISOU 2083  CB  ALA A1087     6213   5367   5771     14    413   -322       C
ATOM   2084  N   GLN A1088     -28.754 -45.652 -13.183  1.00 48.67           N
ANISOU 2084  N   GLN A1088     6433   5494   6564    -15    320   -318       N
ATOM   2085  CA  GLN A1088     -28.787 -44.384 -13.895  1.00 52.73           C
ANISOU 2085  CA  GLN A1088     6865   5913   7256    -49    229   -253       C
ATOM   2086  C   GLN A1088     -29.092 -43.236 -12.932  1.00 55.16           C
ANISOU 2086  C   GLN A1088     7133   6098   7726    -34    249   -372       C
ATOM   2087  O   GLN A1088     -28.535 -42.139 -13.072  1.00 54.65           O
ANISOU 2087  O   GLN A1088     7022   5969   7773    -61    183   -357       O
ATOM   2088  CB  GLN A1088     -29.810 -44.418 -15.027  1.00 50.25           C
ANISOU 2088  CB  GLN A1088     6488   5562   7043    -68    185   -143       C
ATOM   2089  CG  GLN A1088     -29.350 -45.211 -16.246  1.00 52.47           C
ANISOU 2089  CG  GLN A1088     6789   5960   7187   -115    143    -16       C
ATOM   2090  CD  GLN A1088     -30.482 -45.474 -17.220  1.00 54.10           C
ANISOU 2090  CD  GLN A1088     6947   6154   7456   -140    113     76       C
ATOM   2091  OE1 GLN A1088     -31.630 -45.672 -16.817  1.00 51.97           O
ANISOU 2091  OE1 GLN A1088     6657   5825   7266   -100    162     25       O
ATOM   2092  NE2 GLN A1088     -30.168 -45.466 -18.510  1.00 55.73           N
ANISOU 2092  NE2 GLN A1088     7130   6423   7623   -216     33    211       N
ATOM   2093  N   ALA A1089     -29.956 -43.497 -11.949  1.00 54.92           N
ANISOU 2093  N   ALA A1089     7117   6037   7712      2    347   -498       N
ATOM   2094  CA  ALA A1089     -30.303 -42.477 -10.951  1.00 54.23           C
ANISOU 2094  CA  ALA A1089     6990   5839   7775      7    392   -645       C
ATOM   2095  C   ALA A1089     -29.134 -42.246 -10.002  1.00 54.38           C
ANISOU 2095  C   ALA A1089     7071   5918   7674    -12    406   -738       C
ATOM   2096  O   ALA A1089     -28.879 -41.114  -9.582  1.00 58.88           O
ANISOU 2096  O   ALA A1089     7596   6402   8374    -31    394   -817       O
ATOM   2097  CB  ALA A1089     -31.544 -42.872 -10.174  1.00 55.47           C
ANISOU 2097  CB  ALA A1089     7147   5961   7969     37    506   -763       C
ATOM   2098  N   ALA A1090     -28.410 -43.313  -9.670  1.00 53.45           N
ANISOU 2098  N   ALA A1090     7047   5943   7319     -9    428   -726       N
ATOM   2099  CA  ALA A1090     -27.239 -43.160  -8.823  1.00 50.87           C
ANISOU 2099  CA  ALA A1090     6775   5685   6870    -33    423   -791       C
ATOM   2100  C   ALA A1090     -26.226 -42.280  -9.531  1.00 57.17           C
ANISOU 2100  C   ALA A1090     7531   6452   7739    -61    319   -714       C
ATOM   2101  O   ALA A1090     -25.627 -41.395  -8.919  1.00 61.61           O
ANISOU 2101  O   ALA A1090     8083   6982   8344    -87    305   -797       O
ATOM   2102  CB  ALA A1090     -26.621 -44.503  -8.477  1.00 49.47           C
ANISOU 2102  CB  ALA A1090     6689   5655   6453    -25    446   -757       C
ATOM   2103  N   ALA A1091     -26.055 -42.519 -10.829  1.00 54.90           N
ANISOU 2103  N   ALA A1091     7217   6180   7463    -65    250   -560       N
ATOM   2104  CA  ALA A1091     -25.080 -41.782 -11.632  1.00 55.05           C
ANISOU 2104  CA  ALA A1091     7199   6185   7534   -101    151   -467       C
ATOM   2105  C   ALA A1091     -25.485 -40.326 -11.843  1.00 58.50           C
ANISOU 2105  C   ALA A1091     7541   6468   8220   -119    105   -476       C
ATOM   2106  O   ALA A1091     -24.629 -39.458 -11.963  1.00 58.80           O
ANISOU 2106  O   ALA A1091     7550   6473   8318   -151     43   -461       O
ATOM   2107  CB  ALA A1091     -24.882 -42.464 -12.972  1.00 51.78           C
ANISOU 2107  CB  ALA A1091     6781   5839   7053   -118    102   -308       C
ATOM   2108  N   GLU A1092     -26.787 -40.068 -11.928  1.00 63.27           N
ANISOU 2108  N   GLU A1092     8087   6968   8985   -100    132   -495       N
ATOM   2109  CA  GLU A1092     -27.276 -38.702 -12.065  1.00 66.49           C
ANISOU 2109  CA  GLU A1092     8388   7206   9669   -112     92   -507       C
ATOM   2110  C   GLU A1092     -27.039 -37.976 -10.747  1.00 68.66           C
ANISOU 2110  C   GLU A1092     8665   7425   9999   -113    156   -702       C
ATOM   2111  O   GLU A1092     -26.584 -36.838 -10.730  1.00 71.14           O
ANISOU 2111  O   GLU A1092     8918   7644  10468   -139    109   -722       O
ATOM   2112  CB  GLU A1092     -28.759 -38.671 -12.449  1.00 62.36           C
ANISOU 2112  CB  GLU A1092     7792   6581   9322    -88    107   -480       C
ATOM   2113  N   GLN A1093     -27.321 -38.663  -9.642  1.00 76.13           N
ANISOU 2113  N   GLN A1093     9681   8439  10807    -94    264   -845       N
ATOM   2114  CA  GLN A1093     -26.992 -38.169  -8.302  1.00 80.25           C
ANISOU 2114  CA  GLN A1093    10226   8955  11309   -116    334  -1040       C
ATOM   2115  C   GLN A1093     -25.491 -37.923  -8.169  1.00 78.99           C
ANISOU 2115  C   GLN A1093    10109   8872  11032   -151    269  -1023       C
ATOM   2116  O   GLN A1093     -25.029 -37.235  -7.263  1.00 83.65           O
ANISOU 2116  O   GLN A1093    10700   9444  11639   -184    295  -1164       O
ATOM   2117  CB  GLN A1093     -27.461 -39.164  -7.233  1.00 77.83           C
ANISOU 2117  CB  GLN A1093    10005   8750  10816   -106    450  -1160       C
ATOM   2118  N   LEU A1094     -24.734 -38.498  -9.090  1.00 78.31           N
ANISOU 2118  N   LEU A1094    10052   8874  10829   -150    190   -855       N
ATOM   2119  CA  LEU A1094     -23.295 -38.338  -9.119  1.00 80.86           C
ANISOU 2119  CA  LEU A1094    10404   9268  11051   -181    123   -818       C
ATOM   2120  C   LEU A1094     -22.917 -37.133  -9.974  1.00 80.53           C
ANISOU 2120  C   LEU A1094    10273   9114  11211   -209     31   -737       C
ATOM   2121  O   LEU A1094     -21.812 -36.604  -9.866  1.00 85.19           O
ANISOU 2121  O   LEU A1094    10863   9720  11786   -241    -19   -741       O
ATOM   2122  CB  LEU A1094     -22.654 -39.613  -9.653  1.00 80.46           C
ANISOU 2122  CB  LEU A1094    10421   9367  10784   -170     99   -693       C
ATOM   2123  CG  LEU A1094     -21.152 -39.806  -9.578  1.00 80.13           C
ANISOU 2123  CG  LEU A1094    10419   9425  10602   -195     47   -658       C
ATOM   2124  CD1 LEU A1094     -20.909 -41.284  -9.328  1.00 74.77           C
ANISOU 2124  CD1 LEU A1094     9819   8885   9705   -172     83   -628       C
ATOM   2125  CD2 LEU A1094     -20.489 -39.334 -10.870  1.00 78.75           C
ANISOU 2125  CD2 LEU A1094    10191   9228  10503   -221    -45   -513       C
ATOM   2126  N   LYS A1095     -23.842 -36.701 -10.826  1.00 84.36           N
ANISOU 2126  N   LYS A1095    10677   9485  11890   -200      2   -653       N
ATOM   2127  CA  LYS A1095     -23.640 -35.481 -11.597  1.00 87.26           C
ANISOU 2127  CA  LYS A1095    10946   9726  12482   -232    -90   -565       C
ATOM   2128  C   LYS A1095     -23.819 -34.257 -10.702  1.00 92.09           C
ANISOU 2128  C   LYS A1095    11493  10190  13307   -240    -57   -731       C
ATOM   2129  O   LYS A1095     -23.515 -33.138 -11.123  1.00101.71           O
ANISOU 2129  O   LYS A1095    12627  11291  14728   -269   -128   -685       O
ATOM   2130  CB  LYS A1095     -24.598 -35.412 -12.791  1.00 86.59           C
ANISOU 2130  CB  LYS A1095    10789   9568  12544   -230   -146   -404       C
ATOM   2131  N   THR A1096     -24.293 -34.468  -9.470  1.00100.61           N
ANISOU 2131  N   THR A1096    12608  11278  14342   -224     55   -928       N
ATOM   2132  CA  THR A1096     -24.487 -33.367  -8.517  1.00100.15           C
ANISOU 2132  CA  THR A1096    12490  11091  14473   -244    112  -1125       C
ATOM   2133  C   THR A1096     -23.370 -33.298  -7.455  1.00100.25           C
ANISOU 2133  C   THR A1096    12575  11204  14312   -285    138  -1266       C
ATOM   2134  O   THR A1096     -23.126 -32.231  -6.880  1.00 94.21           O
ANISOU 2134  O   THR A1096    11756  10342  13698   -320    154  -1404       O
ATOM   2135  CB  THR A1096     -25.846 -33.468  -7.773  1.00 96.23           C
ANISOU 2135  CB  THR A1096    11969  10524  14071   -219    235  -1284       C
ATOM   2136  OG1 THR A1096     -25.666 -34.177  -6.538  1.00 94.51           O
ANISOU 2136  OG1 THR A1096    11857  10446  13607   -235    336  -1447       O
ATOM   2137  CG2 THR A1096     -26.891 -34.188  -8.636  1.00 92.06           C
ANISOU 2137  CG2 THR A1096    11423   9987  13570   -174    223  -1141       C
ATOM   2138  N   THR A1097     -22.704 -34.429  -7.195  1.00 96.73           N
ANISOU 2138  N   THR A1097    12244  10948  13562   -284    141  -1232       N
ATOM   2139  CA  THR A1097     -21.582 -34.471  -6.246  1.00 97.07           C
ANISOU 2139  CA  THR A1097    12356  11104  13423   -329    144  -1333       C
ATOM   2140  C   THR A1097     -20.312 -33.872  -6.846  1.00103.97           C
ANISOU 2140  C   THR A1097    13202  11973  14327   -356     35  -1234       C
ATOM   2141  O   THR A1097     -19.439 -33.389  -6.123  1.00 97.97           O
ANISOU 2141  O   THR A1097    12457  11243  13525   -402     25  -1336       O
ATOM   2142  CB  THR A1097     -21.262 -35.905  -5.777  1.00 96.79           C
ANISOU 2142  CB  THR A1097    12439  11264  13074   -319    170  -1308       C
ATOM   2143  OG1 THR A1097     -20.237 -35.863  -4.779  1.00 93.80           O
ANISOU 2143  OG1 THR A1097    12116  10987  12536   -372    164  -1405       O
ATOM   2144  CG2 THR A1097     -20.766 -36.753  -6.931  1.00103.70           C
ANISOU 2144  CG2 THR A1097    13336  12214  13852   -287     93  -1091       C
ATOM   2145  N   ARG A1098     -20.213 -33.926  -8.171  1.00104.69           N
ANISOU 2145  N   ARG A1098    13256  12037  14484   -337    -46  -1035       N
ATOM   2146  CA  ARG A1098     -19.117 -33.298  -8.890  1.00103.11           C
ANISOU 2146  CA  ARG A1098    13018  11820  14339   -369   -147   -926       C
ATOM   2147  C   ARG A1098     -19.508 -31.876  -9.267  1.00101.38           C
ANISOU 2147  C   ARG A1098    12680  11401  14440   -386   -181   -930       C
ATOM   2148  O   ARG A1098     -18.649 -31.033  -9.508  1.00110.50           O
ANISOU 2148  O   ARG A1098    13790  12506  15688   -424   -247   -901       O
ATOM   2149  CB  ARG A1098     -18.749 -34.103 -10.137  1.00 95.34           C
ANISOU 2149  CB  ARG A1098    12055  10925  13244   -359   -211   -711       C
ATOM   2150  N   ASN A1099     -20.812 -31.614  -9.299  1.00 99.98           N
ANISOU 2150  N   ASN A1099    12442  11099  14445   -359   -135   -966       N
ATOM   2151  CA  ASN A1099     -21.329 -30.295  -9.659  1.00103.00           C
ANISOU 2151  CA  ASN A1099    12693  11268  15174   -370   -167   -962       C
ATOM   2152  C   ASN A1099     -20.825 -29.204  -8.724  1.00104.44           C
ANISOU 2152  C   ASN A1099    12834  11361  15489   -409   -138  -1153       C
ATOM   2153  O   ASN A1099     -20.868 -28.019  -9.056  1.00108.47           O
ANISOU 2153  O   ASN A1099    13231  11695  16288   -428   -183  -1138       O
ATOM   2154  CB  ASN A1099     -22.860 -30.300  -9.666  1.00 98.55           C
ANISOU 2154  CB  ASN A1099    12070  10589  14787   -330   -108   -996       C
ATOM   2155  N   ALA A1100     -20.339 -29.613  -7.557  1.00107.28           N
ANISOU 2155  N   ALA A1100    13282  11843  15636   -428    -67  -1328       N
ATOM   2156  CA  ALA A1100     -19.870 -28.669  -6.558  1.00108.92           C
ANISOU 2156  CA  ALA A1100    13461  11992  15931   -479    -27  -1536       C
ATOM   2157  C   ALA A1100     -18.466 -29.004  -6.061  1.00107.52           C
ANISOU 2157  C   ALA A1100    13375  11985  15494   -521    -63  -1558       C
ATOM   2158  O   ALA A1100     -17.545 -28.193  -6.182  1.00 94.76           O
ANISOU 2158  O   ALA A1100    11718  10324  13964   -560   -126  -1552       O
ATOM   2159  CB  ALA A1100     -20.848 -28.623  -5.391  1.00111.36           C
ANISOU 2159  CB  ALA A1100    13770  12266  16277   -485    114  -1783       C
ATOM   2160  N   TYR A1101     -18.306 -30.202  -5.505  1.00113.64           N
ANISOU 2160  N   TYR A1101    14265  12948  15964   -514    -26  -1576       N
ATOM   2161  CA  TYR A1101     -17.062 -30.572  -4.834  1.00116.84           C
ANISOU 2161  CA  TYR A1101    14751  13516  16125   -559    -56  -1615       C
ATOM   2162  C   TYR A1101     -15.878 -30.717  -5.797  1.00114.67           C
ANISOU 2162  C   TYR A1101    14479  13295  15796   -556   -174  -1414       C
ATOM   2163  O   TYR A1101     -14.787 -30.215  -5.527  1.00113.27           O
ANISOU 2163  O   TYR A1101    14295  13141  15601   -603   -224  -1447       O
ATOM   2164  CB  TYR A1101     -17.258 -31.870  -4.043  1.00 78.87           C
ANISOU 2164  CB  TYR A1101    10057   8887  11024   -553      4  -1656       C
ATOM   2165  N   ILE A1102     -16.101 -31.388  -6.923  1.00102.14           N
ANISOU 2165  N   ILE A1102    12895  11729  14185   -509   -212  -1215       N
ATOM   2166  CA  ILE A1102     -15.020 -31.707  -7.851  1.00 95.09           C
ANISOU 2166  CA  ILE A1102    12009  10910  13210   -513   -304  -1033       C
ATOM   2167  C   ILE A1102     -14.848 -30.695  -8.991  1.00 90.48           C
ANISOU 2167  C   ILE A1102    11328  10191  12858   -531   -381   -905       C
ATOM   2168  O   ILE A1102     -13.764 -30.139  -9.160  1.00 82.80           O
ANISOU 2168  O   ILE A1102    10331   9218  11912   -571   -443   -876       O
ATOM   2169  CB  ILE A1102     -15.221 -33.114  -8.476  1.00 83.93           C
ANISOU 2169  CB  ILE A1102    10658   9619  11611   -468   -299   -891       C
ATOM   2170  N   GLN A1103     -15.909 -30.468  -9.767  1.00 85.69           N
ANISOU 2170  N   GLN A1103    10664   9474  12419   -506   -381   -820       N
ATOM   2171  CA  GLN A1103     -15.786 -29.767 -11.046  1.00 88.82           C
ANISOU 2171  CA  GLN A1103    10978   9775  12994   -530   -469   -638       C
ATOM   2172  C   GLN A1103     -15.317 -28.329 -10.907  1.00 91.63           C
ANISOU 2172  C   GLN A1103    11245   9983  13587   -574   -512   -689       C
ATOM   2173  O   GLN A1103     -14.629 -27.805 -11.785  1.00 88.40           O
ANISOU 2173  O   GLN A1103    10789   9546  13255   -614   -596   -545       O
ATOM   2174  CB  GLN A1103     -17.105 -29.757 -11.806  1.00 88.53           C
ANISOU 2174  CB  GLN A1103    10889   9642  13106   -503   -470   -537       C
ATOM   2175  CG  GLN A1103     -16.911 -29.415 -13.264  1.00 95.26           C
ANISOU 2175  CG  GLN A1103    11682  10462  14049   -541   -573   -302       C
ATOM   2176  CD  GLN A1103     -18.160 -28.893 -13.938  1.00101.44           C
ANISOU 2176  CD  GLN A1103    12374  11094  15075   -534   -603   -204       C
ATOM   2177  OE1 GLN A1103     -18.577 -27.757 -13.708  1.00110.50           O
ANISOU 2177  OE1 GLN A1103    13422  12055  16507   -540   -616   -255       O
ATOM   2178  NE2 GLN A1103     -18.780 -29.731 -14.761  1.00100.52           N
ANISOU 2178  NE2 GLN A1103    12281  11052  14859   -525   -616    -66       N
ATOM   2179  N   LYS A1104     -15.712 -27.687  -9.816  1.00 93.94           N
ANISOU 2179  N   LYS A1104    11511  10180  14001   -575   -447   -899       N
ATOM   2180  CA  LYS A1104     -15.285 -26.328  -9.561  1.00 97.13           C
ANISOU 2180  CA  LYS A1104    11826  10436  14642   -618   -473   -980       C
ATOM   2181  C   LYS A1104     -13.766 -26.264  -9.626  1.00 94.04           C
ANISOU 2181  C   LYS A1104    11466  10145  14122   -664   -537   -940       C
ATOM   2182  O   LYS A1104     -13.197 -25.399 -10.290  1.00 92.99           O
ANISOU 2182  O   LYS A1104    11258   9922  14152   -701   -613   -840       O
ATOM   2183  CB  LYS A1104     -15.789 -25.839  -8.201  1.00 98.87           C
ANISOU 2183  CB  LYS A1104    12033  10584  14951   -625   -371  -1257       C
ATOM   2184  N   TYR A1105     -13.108 -27.210  -8.969  1.00 89.06           N
ANISOU 2184  N   TYR A1105    10938   9699  13203   -662   -512  -1003       N
ATOM   2185  CA  TYR A1105     -11.660 -27.139  -8.835  1.00 87.95           C
ANISOU 2185  CA  TYR A1105    10819   9649  12950   -705   -567   -995       C
ATOM   2186  C   TYR A1105     -10.923 -28.011  -9.859  1.00 79.39           C
ANISOU 2186  C   TYR A1105     9773   8697  11697   -699   -625   -786       C
ATOM   2187  O   TYR A1105      -9.701 -27.972  -9.935  1.00 72.98           O
ANISOU 2187  O   TYR A1105     8965   7952  10811   -734   -675   -753       O
ATOM   2188  CB  TYR A1105     -11.271 -27.474  -7.393  1.00 94.56           C
ANISOU 2188  CB  TYR A1105    11728  10596  13606   -724   -515  -1200       C
ATOM   2189  CG  TYR A1105     -11.877 -26.472  -6.417  1.00108.72           C
ANISOU 2189  CG  TYR A1105    13473  12258  15579   -753   -449  -1428       C
ATOM   2190  CD1 TYR A1105     -11.609 -25.111  -6.547  1.00114.07           C
ANISOU 2190  CD1 TYR A1105    14048  12767  16525   -794   -479  -1473       C
ATOM   2191  CD2 TYR A1105     -12.729 -26.872  -5.389  1.00111.44           C
ANISOU 2191  CD2 TYR A1105    13866  12639  15837   -746   -349  -1603       C
ATOM   2192  CE1 TYR A1105     -12.151 -24.177  -5.682  1.00116.60           C
ANISOU 2192  CE1 TYR A1105    14312  12956  17035   -824   -408  -1697       C
ATOM   2193  CE2 TYR A1105     -13.279 -25.934  -4.510  1.00116.04           C
ANISOU 2193  CE2 TYR A1105    14396  13101  16592   -784   -272  -1833       C
ATOM   2194  CZ  TYR A1105     -12.984 -24.590  -4.666  1.00118.07           C
ANISOU 2194  CZ  TYR A1105    14547  13187  17129   -821   -300  -1885       C
ATOM   2195  OH  TYR A1105     -13.518 -23.647  -3.810  1.00117.58           O
ANISOU 2195  OH  TYR A1105    14421  12993  17261   -863   -213  -2130       O
ATOM   2196  N   LEU A1106     -11.672 -28.745 -10.675  1.00 66.92           N
ANISOU 2196  N   LEU A1106     8211   7145  10071   -662   -616   -653       N
ATOM   2197  CA  LEU A1106     -11.119 -29.298 -11.902  1.00 64.47           C
ANISOU 2197  CA  LEU A1106     7907   6920   9670   -675   -668   -450       C
ATOM   2198  C   LEU A1106     -10.873 -28.186 -12.923  1.00 68.20           C
ANISOU 2198  C   LEU A1106     8285   7272  10356   -728   -745   -315       C
ATOM   2199  O   LEU A1106      -9.828 -28.153 -13.567  1.00 68.95           O
ANISOU 2199  O   LEU A1106     8370   7426  10402   -773   -795   -210       O
ATOM   2200  CB  LEU A1106     -12.044 -30.347 -12.500  1.00 61.18           C
ANISOU 2200  CB  LEU A1106     7531   6565   9151   -633   -634   -356       C
ATOM   2201  CG  LEU A1106     -11.928 -31.757 -11.921  1.00 68.41           C
ANISOU 2201  CG  LEU A1106     8543   7642   9808   -592   -577   -409       C
ATOM   2202  CD1 LEU A1106     -12.675 -32.774 -12.768  1.00 65.31           C
ANISOU 2202  CD1 LEU A1106     8179   7311   9326   -563   -553   -291       C
ATOM   2203  CD2 LEU A1106     -10.468 -32.156 -11.785  1.00 70.51           C
ANISOU 2203  CD2 LEU A1106     8835   8027   9927   -616   -607   -399       C
ATOM   2204  N   ALA A 383     -11.838 -27.279 -13.075  1.00 69.87           N
ANISOU 2204  N   ALA A 383     9025   6422  11100    200    630    722       N
ATOM   2205  CA  ALA A 383     -11.704 -26.158 -14.006  1.00 67.26           C
ANISOU 2205  CA  ALA A 383     8742   6225  10590    158    502    575       C
ATOM   2206  C   ALA A 383     -10.518 -25.290 -13.606  1.00 62.46           C
ANISOU 2206  C   ALA A 383     8117   5851   9762    294    570    612       C
ATOM   2207  O   ALA A 383      -9.844 -24.689 -14.446  1.00 63.40           O
ANISOU 2207  O   ALA A 383     8321   6053   9717    313    521    493       O
ATOM   2208  CB  ALA A 383     -12.983 -25.336 -14.046  1.00 68.60           C
ANISOU 2208  CB  ALA A 383     8804   6444  10815     25    376    571       C
ATOM   2209  N   LYS A 384     -10.274 -25.246 -12.305  1.00 63.45           N
ANISOU 2209  N   LYS A 384     8134   6080   9893    389    683    781       N
ATOM   2210  CA  LYS A 384      -9.132 -24.561 -11.732  1.00 65.63           C
ANISOU 2210  CA  LYS A 384     8379   6568   9988    524    750    834       C
ATOM   2211  C   LYS A 384      -7.807 -25.262 -12.084  1.00 66.48           C
ANISOU 2211  C   LYS A 384     8592   6634  10032    641    836    804       C
ATOM   2212  O   LYS A 384      -6.889 -24.643 -12.620  1.00 62.43           O
ANISOU 2212  O   LYS A 384     8126   6237   9360    689    821    726       O
ATOM   2213  CB  LYS A 384      -9.325 -24.459 -10.209  1.00 66.67           C
ANISOU 2213  CB  LYS A 384     8377   6804  10151    598    842   1024       C
ATOM   2214  CG  LYS A 384      -8.456 -23.439  -9.497  1.00 70.23           C
ANISOU 2214  CG  LYS A 384     8766   7504  10413    705    866   1074       C
ATOM   2215  CD  LYS A 384      -8.644 -23.510  -7.981  1.00 75.44           C
ANISOU 2215  CD  LYS A 384     9318   8247  11097    794    961   1261       C
ATOM   2216  CE  LYS A 384      -9.618 -22.455  -7.460  1.00 80.41           C
ANISOU 2216  CE  LYS A 384     9852   8992  11710    734    906   1297       C
ATOM   2217  NZ  LYS A 384      -9.584 -22.367  -5.956  1.00 82.55           N
ANISOU 2217  NZ  LYS A 384    10037   9382  11947    852   1002   1471       N
ATOM   2218  N   ILE A 385      -7.711 -26.560 -11.807  1.00 60.69           N
ANISOU 2218  N   ILE A 385     7896   5730   9432    688    934    870       N
ATOM   2219  CA  ILE A 385      -6.435 -27.247 -11.955  1.00 60.48           C
ANISOU 2219  CA  ILE A 385     7953   5673   9352    823   1039    873       C
ATOM   2220  C   ILE A 385      -6.106 -27.614 -13.410  1.00 55.82           C
ANISOU 2220  C   ILE A 385     7531   4946   8731    789    994    693       C
ATOM   2221  O   ILE A 385      -4.957 -27.900 -13.719  1.00 56.45           O
ANISOU 2221  O   ILE A 385     7684   5038   8728    904   1071    674       O
ATOM   2222  CB  ILE A 385      -6.365 -28.522 -11.066  1.00 66.30           C
ANISOU 2222  CB  ILE A 385     8674   6279  10239    909   1179   1026       C
ATOM   2223  CG1 ILE A 385      -7.470 -29.506 -11.406  1.00 69.59           C
ANISOU 2223  CG1 ILE A 385     9137   6430  10874    790   1159    999       C
ATOM   2224  CG2 ILE A 385      -6.499 -28.146  -9.593  1.00 68.12           C
ANISOU 2224  CG2 ILE A 385     8754   6669  10460    979   1239   1212       C
ATOM   2225  CD1 ILE A 385      -7.630 -30.603 -10.366  1.00 76.19           C
ANISOU 2225  CD1 ILE A 385     9925   7146  11878    860   1299   1179       C
ATOM   2226  N   THR A 386      -7.093 -27.566 -14.303  1.00 51.52           N
ANISOU 2226  N   THR A 386     7048   4283   8246    641    869    563       N
ATOM   2227  CA  THR A 386      -6.823 -27.764 -15.731  1.00 54.18           C
ANISOU 2227  CA  THR A 386     7557   4510   8518    612    809    378       C
ATOM   2228  C   THR A 386      -6.480 -26.458 -16.454  1.00 52.86           C
ANISOU 2228  C   THR A 386     7406   4528   8152    599    723    278       C
ATOM   2229  O   THR A 386      -6.172 -26.461 -17.647  1.00 52.14           O
ANISOU 2229  O   THR A 386     7459   4380   7970    594    680    131       O
ATOM   2230  CB  THR A 386      -8.027 -28.402 -16.475  1.00 59.89           C
ANISOU 2230  CB  THR A 386     8359   5003   9392    457    695    265       C
ATOM   2231  OG1 THR A 386      -9.167 -27.537 -16.372  1.00 56.03           O
ANISOU 2231  OG1 THR A 386     7762   4592   8934    324    565    263       O
ATOM   2232  CG2 THR A 386      -8.362 -29.773 -15.911  1.00 59.78           C
ANISOU 2232  CG2 THR A 386     8347   4768   9597    459    782    350       C
ATOM   2233  N   GLY A 387      -6.565 -25.338 -15.751  1.00 51.04           N
ANISOU 2233  N   GLY A 387     7033   4508   7851    596    700    356       N
ATOM   2234  CA  GLY A 387      -6.295 -24.055 -16.363  1.00 50.82           C
ANISOU 2234  CA  GLY A 387     7008   4649   7653    579    624    274       C
ATOM   2235  C   GLY A 387      -7.502 -23.406 -17.030  1.00 53.65           C
ANISOU 2235  C   GLY A 387     7370   4991   8021    427    465    177       C
ATOM   2236  O   GLY A 387      -7.382 -22.307 -17.554  1.00 52.16           O
ANISOU 2236  O   GLY A 387     7184   4936   7697    408    399    114       O
ATOM   2237  N   ARG A 388      -8.657 -24.075 -17.017  1.00 54.95           N
ANISOU 2237  N   ARG A 388     7531   4993   8354    320    403    169       N
ATOM   2238  CA  ARG A 388      -9.877 -23.529 -17.626  1.00 57.84           C
ANISOU 2238  CA  ARG A 388     7886   5338   8752    173    240     86       C
ATOM   2239  C   ARG A 388     -10.304 -22.220 -16.978  1.00 53.73           C
ANISOU 2239  C   ARG A 388     7214   5020   8181    146    203    162       C
ATOM   2240  O   ARG A 388     -10.693 -21.272 -17.663  1.00 53.42           O
ANISOU 2240  O   ARG A 388     7185   5060   8054     83     92     81       O
ATOM   2241  CB  ARG A 388     -11.035 -24.527 -17.526  1.00 61.44           C
ANISOU 2241  CB  ARG A 388     8327   5583   9434     63    190     94       C
ATOM   2242  CG  ARG A 388     -10.950 -25.705 -18.475  1.00 66.34           C
ANISOU 2242  CG  ARG A 388     9121   5970  10113     41    166    -35       C
ATOM   2243  CD  ARG A 388     -12.340 -26.195 -18.833  1.00 72.21           C
ANISOU 2243  CD  ARG A 388     9854   6536  11046   -123     27    -92       C
ATOM   2244  NE  ARG A 388     -12.388 -27.637 -19.064  1.00 77.91           N
ANISOU 2244  NE  ARG A 388    10681   6999  11923   -140     55   -136       N
ATOM   2245  CZ  ARG A 388     -12.990 -28.209 -20.103  1.00 83.79           C
ANISOU 2245  CZ  ARG A 388    11549   7553  12733   -248    -83   -297       C
ATOM   2246  NH1 ARG A 388     -13.586 -27.463 -21.023  1.00 84.10           N
ANISOU 2246  NH1 ARG A 388    11622   7646  12687   -340   -261   -424       N
ATOM   2247  NH2 ARG A 388     -12.992 -29.529 -20.224  1.00 87.04           N
ANISOU 2247  NH2 ARG A 388    12056   7720  13296   -260    -46   -333       N
ATOM   2248  N   GLU A 389     -10.245 -22.185 -15.653  1.00 58.99           N
ANISOU 2248  N   GLU A 389     7748   5766   8898    202    299    320       N
ATOM   2249  CA  GLU A 389     -10.634 -21.006 -14.909  1.00 58.42           C
ANISOU 2249  CA  GLU A 389     7540   5877   8779    192    280    400       C
ATOM   2250  C   GLU A 389      -9.763 -19.800 -15.284  1.00 57.98           C
ANISOU 2250  C   GLU A 389     7503   6007   8518    243    265    343       C
ATOM   2251  O   GLU A 389     -10.274 -18.704 -15.536  1.00 53.88           O
ANISOU 2251  O   GLU A 389     6945   5588   7939    182    179    309       O
ATOM   2252  CB  GLU A 389     -10.564 -21.279 -13.407  1.00 60.09           C
ANISOU 2252  CB  GLU A 389     7634   6141   9058    270    400    577       C
ATOM   2253  CG  GLU A 389     -11.245 -20.190 -12.589  1.00 62.95           C
ANISOU 2253  CG  GLU A 389     7861   6655   9401    248    377    660       C
ATOM   2254  CD  GLU A 389     -11.278 -20.498 -11.104  1.00 68.53           C
ANISOU 2254  CD  GLU A 389     8465   7407  10166    332    495    836       C
ATOM   2255  OE1 GLU A 389     -11.252 -21.690 -10.742  1.00 79.28           O
ANISOU 2255  OE1 GLU A 389     9839   8634  11651    365    577    907       O
ATOM   2256  OE2 GLU A 389     -11.340 -19.537 -10.299  1.00 74.81           O
ANISOU 2256  OE2 GLU A 389     9174   8369  10880    369    507    904       O
ATOM   2257  N   ARG A 390      -8.453 -20.009 -15.344  1.00 54.86           N
ANISOU 2257  N   ARG A 390     7166   5652   8027    354    353    337       N
ATOM   2258  CA  ARG A 390      -7.543 -18.928 -15.699  1.00 56.98           C
ANISOU 2258  CA  ARG A 390     7443   6084   8121    404    352    293       C
ATOM   2259  C   ARG A 390      -7.820 -18.446 -17.127  1.00 58.18           C
ANISOU 2259  C   ARG A 390     7703   6205   8198    330    246    145       C
ATOM   2260  O   ARG A 390      -7.760 -17.257 -17.401  1.00 56.18           O
ANISOU 2260  O   ARG A 390     7425   6083   7839    313    199    116       O
ATOM   2261  CB  ARG A 390      -6.086 -19.380 -15.556  1.00 56.93           C
ANISOU 2261  CB  ARG A 390     7471   6107   8051    538    470    321       C
ATOM   2262  CG  ARG A 390      -5.082 -18.245 -15.416  1.00 58.43           C
ANISOU 2262  CG  ARG A 390     7608   6494   8098    601    492    331       C
ATOM   2263  CD  ARG A 390      -3.671 -18.805 -15.311  1.00 59.08           C
ANISOU 2263  CD  ARG A 390     7713   6593   8142    732    607    367       C
ATOM   2264  NE  ARG A 390      -2.851 -18.342 -16.421  1.00 65.79           N
ANISOU 2264  NE  ARG A 390     8643   7474   8880    758    612    276       N
ATOM   2265  CZ  ARG A 390      -2.065 -19.111 -17.162  1.00 66.14           C
ANISOU 2265  CZ  ARG A 390     8797   7427   8906    831    685    234       C
ATOM   2266  NH1 ARG A 390      -1.970 -20.414 -16.923  1.00 64.98           N
ANISOU 2266  NH1 ARG A 390     8696   7143   8849    884    756    270       N
ATOM   2267  NH2 ARG A 390      -1.369 -18.562 -18.151  1.00 75.68           N
ANISOU 2267  NH2 ARG A 390    10071   8677  10005    858    697    162       N
ATOM   2268  N   LYS A 391      -8.139 -19.379 -18.022  1.00 52.94           N
ANISOU 2268  N   LYS A 391     7165   5363   7588    290    207     54       N
ATOM   2269  CA  LYS A 391      -8.450 -19.055 -19.414  1.00 57.78           C
ANISOU 2269  CA  LYS A 391     7900   5933   8121    228     98    -92       C
ATOM   2270  C   LYS A 391      -9.746 -18.251 -19.524  1.00 53.17           C
ANISOU 2270  C   LYS A 391     7246   5386   7570    107    -39   -107       C
ATOM   2271  O   LYS A 391      -9.846 -17.310 -20.314  1.00 52.59           O
ANISOU 2271  O   LYS A 391     7209   5390   7382     80   -116   -179       O
ATOM   2272  CB  LYS A 391      -8.553 -20.340 -20.259  1.00 59.54           C
ANISOU 2272  CB  LYS A 391     8281   5940   8400    214     79   -193       C
ATOM   2273  N   ALA A 392     -10.731 -18.608 -18.712  1.00 55.72           N
ANISOU 2273  N   ALA A 392     7461   5656   8054     41    -61    -27       N
ATOM   2274  CA  ALA A 392     -12.023 -17.938 -18.749  1.00 55.63           C
ANISOU 2274  CA  ALA A 392     7367   5670   8102    -71   -183    -24       C
ATOM   2275  C   ALA A 392     -11.932 -16.531 -18.192  1.00 57.48           C
ANISOU 2275  C   ALA A 392     7493   6106   8241    -46   -168     41       C
ATOM   2276  O   ALA A 392     -12.835 -15.719 -18.398  1.00 60.37           O
ANISOU 2276  O   ALA A 392     7806   6522   8612   -120   -265     32       O
ATOM   2277  CB  ALA A 392     -13.057 -18.739 -17.983  1.00 55.28           C
ANISOU 2277  CB  ALA A 392     7225   5508   8272   -138   -188     62       C
ATOM   2278  N   MET A 393     -10.852 -16.233 -17.482  1.00 62.60           N
ANISOU 2278  N   MET A 393     8109   6869   8807     59    -51    106       N
ATOM   2279  CA  MET A 393     -10.681 -14.900 -16.922  1.00 62.64           C
ANISOU 2279  CA  MET A 393     8020   7057   8722     83    -38    158       C
ATOM   2280  C   MET A 393     -10.005 -13.970 -17.918  1.00 58.77           C
ANISOU 2280  C   MET A 393     7608   6652   8070    101    -68     66       C
ATOM   2281  O   MET A 393      -9.792 -12.807 -17.613  1.00 58.81           O
ANISOU 2281  O   MET A 393     7550   6797   7997    116    -62     92       O
ATOM   2282  CB  MET A 393      -9.858 -14.940 -15.635  1.00 59.20           C
ANISOU 2282  CB  MET A 393     7505   6714   8275    184     84    270       C
ATOM   2283  CG  MET A 393     -10.488 -15.704 -14.506  1.00 65.71           C
ANISOU 2283  CG  MET A 393     8244   7482   9242    187    133    386       C
ATOM   2284  SD  MET A 393     -10.004 -15.030 -12.907  1.00 68.15           S
ANISOU 2284  SD  MET A 393     8431   7969   9496    284    225    519       S
ATOM   2285  CE  MET A 393      -8.283 -14.640 -13.187  1.00 66.33           C
ANISOU 2285  CE  MET A 393     8250   7847   9105    380    273    470       C
ATOM   2286  N   ARG A 394      -9.669 -14.482 -19.100  1.00 53.01           N
ANISOU 2286  N   ARG A 394     7020   5831   7292    103    -94    -40       N
ATOM   2287  CA  ARG A 394      -8.882 -13.720 -20.074  1.00 55.32           C
ANISOU 2287  CA  ARG A 394     7398   6195   7426    141    -93   -116       C
ATOM   2288  C   ARG A 394      -9.571 -12.448 -20.555  1.00 54.73           C
ANISOU 2288  C   ARG A 394     7299   6205   7289     79   -189   -144       C
ATOM   2289  O   ARG A 394      -8.914 -11.490 -20.945  1.00 57.85           O
ANISOU 2289  O   ARG A 394     7712   6704   7566    116   -165   -161       O
ATOM   2290  CB  ARG A 394      -8.543 -14.587 -21.290  1.00 58.98           C
ANISOU 2290  CB  ARG A 394     8037   6530   7845    161   -105   -227       C
ATOM   2291  N   VAL A 395     -10.894 -12.443 -20.543  1.00 49.78           N
ANISOU 2291  N   VAL A 395     6629   5532   6752    -14   -295   -144       N
ATOM   2292  CA  VAL A 395     -11.614 -11.271 -20.984  1.00 49.69           C
ANISOU 2292  CA  VAL A 395     6590   5598   6691    -68   -387   -161       C
ATOM   2293  C   VAL A 395     -11.426 -10.078 -20.022  1.00 46.22           C
ANISOU 2293  C   VAL A 395     6026   5312   6226    -42   -330    -72       C
ATOM   2294  O   VAL A 395     -11.553  -8.931 -20.434  1.00 46.43           O
ANISOU 2294  O   VAL A 395     6047   5422   6173    -53   -367    -87       O
ATOM   2295  CB  VAL A 395     -13.104 -11.590 -21.174  1.00 47.89           C
ANISOU 2295  CB  VAL A 395     6330   5284   6584   -174   -519   -172       C
ATOM   2296  CG1 VAL A 395     -13.758 -11.849 -19.842  1.00 51.41           C
ANISOU 2296  CG1 VAL A 395     6625   5724   7183   -198   -482    -55       C
ATOM   2297  CG2 VAL A 395     -13.816 -10.439 -21.897  1.00 51.58           C
ANISOU 2297  CG2 VAL A 395     6794   5822   6983   -220   -627   -203       C
ATOM   2298  N   LEU A 396     -11.087 -10.337 -18.761  1.00 50.20           N
ANISOU 2298  N   LEU A 396     6437   5848   6789      0   -241     18       N
ATOM   2299  CA  LEU A 396     -11.029  -9.261 -17.770  1.00 48.95           C
ANISOU 2299  CA  LEU A 396     6167   5823   6610     22   -200     94       C
ATOM   2300  C   LEU A 396      -9.887  -8.247 -18.023  1.00 48.83           C
ANISOU 2300  C   LEU A 396     6172   5919   6461     76   -153     68       C
ATOM   2301  O   LEU A 396     -10.131  -7.039 -17.945  1.00 45.62           O
ANISOU 2301  O   LEU A 396     5721   5599   6012     58   -176     77       O
ATOM   2302  CB  LEU A 396     -10.931  -9.842 -16.361  1.00 46.76           C
ANISOU 2302  CB  LEU A 396     5800   5554   6412     64   -120    194       C
ATOM   2303  CG  LEU A 396     -12.162 -10.686 -16.006  1.00 50.16           C
ANISOU 2303  CG  LEU A 396     6186   5879   6995      6   -155    242       C
ATOM   2304  CD1 LEU A 396     -12.021 -11.434 -14.680  1.00 48.61           C
ANISOU 2304  CD1 LEU A 396     5918   5675   6877     62    -59    350       C
ATOM   2305  CD2 LEU A 396     -13.426  -9.828 -16.008  1.00 50.53           C
ANISOU 2305  CD2 LEU A 396     6161   5956   7082    -64   -233    264       C
ATOM   2306  N   PRO A 397      -8.657  -8.720 -18.334  1.00 48.26           N
ANISOU 2306  N   PRO A 397     6163   5839   6333    141    -84     40       N
ATOM   2307  CA  PRO A 397      -7.593  -7.759 -18.650  1.00 49.20           C
ANISOU 2307  CA  PRO A 397     6291   6056   6348    185    -38     22       C
ATOM   2308  C   PRO A 397      -7.889  -6.933 -19.903  1.00 49.46           C
ANISOU 2308  C   PRO A 397     6399   6093   6301    149    -97    -44       C
ATOM   2309  O   PRO A 397      -7.438  -5.796 -19.996  1.00 48.19           O
ANISOU 2309  O   PRO A 397     6211   6020   6078    160    -76    -40       O
ATOM   2310  CB  PRO A 397      -6.356  -8.656 -18.885  1.00 50.94           C
ANISOU 2310  CB  PRO A 397     6569   6241   6545    263     48     10       C
ATOM   2311  CG  PRO A 397      -6.661  -9.930 -18.191  1.00 50.31           C
ANISOU 2311  CG  PRO A 397     6475   6079   6563    273     65     50       C
ATOM   2312  CD  PRO A 397      -8.141 -10.107 -18.297  1.00 52.61           C
ANISOU 2312  CD  PRO A 397     6766   6296   6929    185    -30     40       C
ATOM   2313  N   VAL A 398      -8.613  -7.502 -20.861  1.00 48.65           N
ANISOU 2313  N   VAL A 398     6392   5894   6201    110   -172   -105       N
ATOM   2314  CA  VAL A 398      -8.970  -6.759 -22.064  1.00 48.14           C
ANISOU 2314  CA  VAL A 398     6406   5837   6049     85   -238   -165       C
ATOM   2315  C   VAL A 398      -9.934  -5.636 -21.684  1.00 44.68           C
ANISOU 2315  C   VAL A 398     5875   5466   5635     29   -300   -125       C
ATOM   2316  O   VAL A 398      -9.774  -4.501 -22.132  1.00 44.83           O
ANISOU 2316  O   VAL A 398     5901   5553   5578     35   -298   -129       O
ATOM   2317  CB  VAL A 398      -9.614  -7.667 -23.153  1.00 49.86           C
ANISOU 2317  CB  VAL A 398     6751   5934   6258     54   -328   -248       C
ATOM   2318  CG1 VAL A 398      -9.829  -6.890 -24.450  1.00 49.57           C
ANISOU 2318  CG1 VAL A 398     6813   5918   6101     50   -392   -308       C
ATOM   2319  CG2 VAL A 398      -8.755  -8.915 -23.411  1.00 50.04           C
ANISOU 2319  CG2 VAL A 398     6871   5868   6273    112   -260   -287       C
ATOM   2320  N   VAL A 399     -10.934  -5.955 -20.862  1.00 44.23           N
ANISOU 2320  N   VAL A 399     5732   5385   5689    -19   -344    -79       N
ATOM   2321  CA  VAL A 399     -11.840  -4.921 -20.352  1.00 44.10           C
ANISOU 2321  CA  VAL A 399     5618   5433   5706    -59   -384    -28       C
ATOM   2322  C   VAL A 399     -11.096  -3.849 -19.542  1.00 44.34           C
ANISOU 2322  C   VAL A 399     5578   5575   5696    -17   -301     18       C
ATOM   2323  O   VAL A 399     -11.312  -2.665 -19.748  1.00 42.41           O
ANISOU 2323  O   VAL A 399     5316   5388   5408    -27   -317     22       O
ATOM   2324  CB  VAL A 399     -12.951  -5.518 -19.476  1.00 43.96           C
ANISOU 2324  CB  VAL A 399     5508   5369   5825   -104   -418     32       C
ATOM   2325  CG1 VAL A 399     -13.787  -4.397 -18.826  1.00 41.79           C
ANISOU 2325  CG1 VAL A 399     5129   5169   5580   -124   -433     97       C
ATOM   2326  CG2 VAL A 399     -13.838  -6.424 -20.317  1.00 48.76           C
ANISOU 2326  CG2 VAL A 399     6170   5863   6493   -166   -525    -17       C
ATOM   2327  N   VAL A 400     -10.227  -4.267 -18.626  1.00 48.08           N
ANISOU 2327  N   VAL A 400     6012   6073   6185     31   -218     50       N
ATOM   2328  CA  VAL A 400      -9.442  -3.325 -17.834  1.00 47.01           C
ANISOU 2328  CA  VAL A 400     5812   6039   6013     69   -155     81       C
ATOM   2329  C   VAL A 400      -8.531  -2.506 -18.749  1.00 46.23           C
ANISOU 2329  C   VAL A 400     5767   5976   5822     87   -129     37       C
ATOM   2330  O   VAL A 400      -8.497  -1.281 -18.659  1.00 43.30           O
ANISOU 2330  O   VAL A 400     5362   5668   5423     77   -125     44       O
ATOM   2331  CB  VAL A 400      -8.610  -4.057 -16.763  1.00 49.27           C
ANISOU 2331  CB  VAL A 400     6052   6345   6325    124    -84    121       C
ATOM   2332  CG1 VAL A 400      -7.600  -3.116 -16.106  1.00 48.87           C
ANISOU 2332  CG1 VAL A 400     5944   6397   6226    162    -34    134       C
ATOM   2333  CG2 VAL A 400      -9.531  -4.661 -15.733  1.00 47.65           C
ANISOU 2333  CG2 VAL A 400     5783   6114   6206    115    -93    185       C
ATOM   2334  N   GLY A 401      -7.832  -3.180 -19.659  1.00 45.23           N
ANISOU 2334  N   GLY A 401     5729   5803   5654    115   -104     -6       N
ATOM   2335  CA  GLY A 401      -6.986  -2.501 -20.628  1.00 46.51           C
ANISOU 2335  CA  GLY A 401     5949   5991   5731    141    -64    -38       C
ATOM   2336  C   GLY A 401      -7.691  -1.396 -21.413  1.00 48.13           C
ANISOU 2336  C   GLY A 401     6185   6213   5891    105   -117    -53       C
ATOM   2337  O   GLY A 401      -7.170  -0.287 -21.522  1.00 46.93           O
ANISOU 2337  O   GLY A 401     6010   6117   5704    114    -77    -41       O
ATOM   2338  N   ALA A 402      -8.871  -1.703 -21.956  1.00 45.37           N
ANISOU 2338  N   ALA A 402     5882   5809   5547     64   -210    -75       N
ATOM   2339  CA  ALA A 402      -9.620  -0.764 -22.787  1.00 44.80           C
ANISOU 2339  CA  ALA A 402     5845   5750   5427     38   -272    -86       C
ATOM   2340  C   ALA A 402     -10.084   0.416 -21.953  1.00 43.06           C
ANISOU 2340  C   ALA A 402     5519   5594   5247     13   -271    -33       C
ATOM   2341  O   ALA A 402     -10.164   1.544 -22.420  1.00 43.72           O
ANISOU 2341  O   ALA A 402     5613   5713   5287     13   -269    -25       O
ATOM   2342  CB  ALA A 402     -10.832  -1.455 -23.442  1.00 44.79           C
ANISOU 2342  CB  ALA A 402     5899   5679   5440     -5   -390   -120       C
ATOM   2343  N   PHE A 403     -10.409   0.134 -20.707  1.00 45.95           N
ANISOU 2343  N   PHE A 403     5792   5971   5695     -1   -267      5       N
ATOM   2344  CA  PHE A 403     -10.805   1.176 -19.813  1.00 41.97           C
ANISOU 2344  CA  PHE A 403     5200   5524   5223    -12   -257     50       C
ATOM   2345  C   PHE A 403      -9.658   2.151 -19.559  1.00 42.65           C
ANISOU 2345  C   PHE A 403     5266   5670   5270     16   -180     49       C
ATOM   2346  O   PHE A 403      -9.880   3.359 -19.512  1.00 42.14           O
ANISOU 2346  O   PHE A 403     5178   5637   5196      5   -176     63       O
ATOM   2347  CB  PHE A 403     -11.290   0.595 -18.496  1.00 46.03           C
ANISOU 2347  CB  PHE A 403     5631   6039   5820    -15   -254     95       C
ATOM   2348  CG  PHE A 403     -11.903   1.612 -17.626  1.00 46.09           C
ANISOU 2348  CG  PHE A 403     5564   6095   5854    -20   -248    140       C
ATOM   2349  CD1 PHE A 403     -11.120   2.387 -16.778  1.00 45.89           C
ANISOU 2349  CD1 PHE A 403     5499   6131   5805      8   -189    145       C
ATOM   2350  CD2 PHE A 403     -13.255   1.854 -17.706  1.00 47.28           C
ANISOU 2350  CD2 PHE A 403     5685   6227   6051    -51   -306    173       C
ATOM   2351  CE1 PHE A 403     -11.694   3.362 -16.013  1.00 48.43           C
ANISOU 2351  CE1 PHE A 403     5771   6490   6141     10   -182    175       C
ATOM   2352  CE2 PHE A 403     -13.844   2.817 -16.938  1.00 48.00           C
ANISOU 2352  CE2 PHE A 403     5715   6359   6164    -45   -289    217       C
ATOM   2353  CZ  PHE A 403     -13.075   3.572 -16.100  1.00 48.79           C
ANISOU 2353  CZ  PHE A 403     5794   6514   6231    -12   -225    214       C
ATOM   2354  N   LEU A 404      -8.440   1.616 -19.399  1.00 42.91           N
ANISOU 2354  N   LEU A 404     5303   5710   5290     50   -120     36       N
ATOM   2355  CA  LEU A 404      -7.243   2.421 -19.171  1.00 43.48           C
ANISOU 2355  CA  LEU A 404     5342   5835   5344     71    -52     36       C
ATOM   2356  C   LEU A 404      -6.875   3.208 -20.407  1.00 43.62           C
ANISOU 2356  C   LEU A 404     5422   5846   5306     73    -26     20       C
ATOM   2357  O   LEU A 404      -6.520   4.388 -20.327  1.00 43.26           O
ANISOU 2357  O   LEU A 404     5343   5832   5261     64      5     29       O
ATOM   2358  CB  LEU A 404      -6.064   1.545 -18.752  1.00 45.89           C
ANISOU 2358  CB  LEU A 404     5627   6151   5660    111      2     35       C
ATOM   2359  CG  LEU A 404      -6.297   0.880 -17.396  1.00 48.14           C
ANISOU 2359  CG  LEU A 404     5844   6454   5993    122    -10     64       C
ATOM   2360  CD1 LEU A 404      -5.034   0.178 -16.895  1.00 51.45           C
ANISOU 2360  CD1 LEU A 404     6230   6899   6421    171     43     73       C
ATOM   2361  CD2 LEU A 404      -6.800   1.912 -16.389  1.00 47.19           C
ANISOU 2361  CD2 LEU A 404     5657   6384   5890    103    -31     82       C
ATOM   2362  N   LEU A 405      -6.958   2.564 -21.562  1.00 44.32           N
ANISOU 2362  N   LEU A 405     5607   5889   5344     89    -37     -4       N
ATOM   2363  CA  LEU A 405      -6.731   3.284 -22.806  1.00 44.40           C
ANISOU 2363  CA  LEU A 405     5692   5893   5284    105    -11    -11       C
ATOM   2364  C   LEU A 405      -7.714   4.426 -22.987  1.00 41.38           C
ANISOU 2364  C   LEU A 405     5303   5523   4897     73    -58      8       C
ATOM   2365  O   LEU A 405      -7.331   5.481 -23.479  1.00 42.78           O
ANISOU 2365  O   LEU A 405     5490   5716   5048     82    -10     25       O
ATOM   2366  CB  LEU A 405      -6.817   2.347 -24.015  1.00 48.39           C
ANISOU 2366  CB  LEU A 405     6324   6346   5717    135    -31    -48       C
ATOM   2367  CG  LEU A 405      -5.628   1.412 -24.189  1.00 54.77           C
ANISOU 2367  CG  LEU A 405     7166   7135   6509    188     48    -62       C
ATOM   2368  CD1 LEU A 405      -5.891   0.485 -25.366  1.00 54.96           C
ANISOU 2368  CD1 LEU A 405     7334   7095   6453    219     17   -112       C
ATOM   2369  CD2 LEU A 405      -4.340   2.226 -24.412  1.00 54.59           C
ANISOU 2369  CD2 LEU A 405     7116   7152   6476    223    161    -32       C
ATOM   2370  N   CYS A 406      -8.975   4.216 -22.613  1.00 42.30           N
ANISOU 2370  N   CYS A 406     5398   5628   5047     40   -144     14       N
ATOM   2371  CA  CYS A 406     -10.014   5.206 -22.908  1.00 40.45           C
ANISOU 2371  CA  CYS A 406     5160   5401   4807     19   -193     38       C
ATOM   2372  C   CYS A 406     -10.062   6.344 -21.907  1.00 40.02           C
ANISOU 2372  C   CYS A 406     5017   5383   4806      5   -159     71       C
ATOM   2373  O   CYS A 406     -10.465   7.467 -22.251  1.00 39.99           O
ANISOU 2373  O   CYS A 406     5018   5386   4790      2   -157     94       O
ATOM   2374  CB  CYS A 406     -11.397   4.551 -22.961  1.00 42.44           C
ANISOU 2374  CB  CYS A 406     5413   5626   5088    -10   -301     39       C
ATOM   2375  SG  CYS A 406     -11.627   3.484 -24.399  1.00 46.40           S
ANISOU 2375  SG  CYS A 406     6043   6072   5512     -1   -376    -14       S
ATOM   2376  N   TRP A 407      -9.672   6.068 -20.671  1.00 39.28           N
ANISOU 2376  N   TRP A 407     4850   5310   4765      1   -133     71       N
ATOM   2377  CA  TRP A 407      -9.839   7.058 -19.630  1.00 39.17           C
ANISOU 2377  CA  TRP A 407     4764   5325   4792     -9   -114     91       C
ATOM   2378  C   TRP A 407      -8.537   7.703 -19.125  1.00 39.10           C
ANISOU 2378  C   TRP A 407     4720   5344   4793     -5    -45     75       C
ATOM   2379  O   TRP A 407      -8.577   8.787 -18.550  1.00 38.71           O
ANISOU 2379  O   TRP A 407     4635   5307   4767    -15    -29     78       O
ATOM   2380  CB  TRP A 407     -10.601   6.448 -18.466  1.00 39.69           C
ANISOU 2380  CB  TRP A 407     4772   5399   4908    -13   -147    110       C
ATOM   2381  CG  TRP A 407     -12.090   6.377 -18.729  1.00 40.77           C
ANISOU 2381  CG  TRP A 407     4908   5514   5070    -29   -212    142       C
ATOM   2382  CD1 TRP A 407     -12.813   5.261 -19.049  1.00 42.73           C
ANISOU 2382  CD1 TRP A 407     5166   5728   5341    -43   -273    148       C
ATOM   2383  CD2 TRP A 407     -13.035   7.468 -18.708  1.00 38.20           C
ANISOU 2383  CD2 TRP A 407     4561   5193   4759    -33   -225    177       C
ATOM   2384  NE1 TRP A 407     -14.153   5.589 -19.219  1.00 40.03           N
ANISOU 2384  NE1 TRP A 407     4799   5375   5035    -60   -331    187       N
ATOM   2385  CE2 TRP A 407     -14.309   6.932 -19.017  1.00 38.78           C
ANISOU 2385  CE2 TRP A 407     4622   5244   4869    -48   -298    209       C
ATOM   2386  CE3 TRP A 407     -12.927   8.838 -18.459  1.00 37.88           C
ANISOU 2386  CE3 TRP A 407     4511   5168   4715    -24   -183    185       C
ATOM   2387  CZ2 TRP A 407     -15.461   7.717 -19.060  1.00 39.07           C
ANISOU 2387  CZ2 TRP A 407     4627   5282   4935    -49   -326    257       C
ATOM   2388  CZ3 TRP A 407     -14.063   9.620 -18.526  1.00 38.47           C
ANISOU 2388  CZ3 TRP A 407     4568   5237   4812    -21   -203    228       C
ATOM   2389  CH2 TRP A 407     -15.315   9.061 -18.829  1.00 39.53           C
ANISOU 2389  CH2 TRP A 407     4682   5358   4979    -30   -272    268       C
ATOM   2390  N   THR A 408      -7.394   7.060 -19.333  1.00 40.42           N
ANISOU 2390  N   THR A 408     4893   5516   4948     12     -7     57       N
ATOM   2391  CA  THR A 408      -6.145   7.662 -18.872  1.00 39.95           C
ANISOU 2391  CA  THR A 408     4782   5483   4915     10     48     46       C
ATOM   2392  C   THR A 408      -5.949   9.057 -19.498  1.00 40.43           C
ANISOU 2392  C   THR A 408     4854   5529   4980     -7     88     54       C
ATOM   2393  O   THR A 408      -5.589   9.986 -18.788  1.00 41.83           O
ANISOU 2393  O   THR A 408     4977   5716   5199    -29    102     44       O
ATOM   2394  CB  THR A 408      -4.898   6.775 -19.169  1.00 41.61           C
ANISOU 2394  CB  THR A 408     4991   5700   5120     38     94     39       C
ATOM   2395  OG1 THR A 408      -5.027   5.514 -18.492  1.00 42.32           O
ANISOU 2395  OG1 THR A 408     5067   5799   5216     58     65     36       O
ATOM   2396  CG2 THR A 408      -3.624   7.440 -18.670  1.00 44.74           C
ANISOU 2396  CG2 THR A 408     5311   6127   5562     29    140     33       C
ATOM   2397  N   PRO A 409      -6.175   9.208 -20.824  1.00 39.65           N
ANISOU 2397  N   PRO A 409     4831   5400   4835      6    105     71       N
ATOM   2398  CA  PRO A 409      -5.971  10.569 -21.338  1.00 38.88           C
ANISOU 2398  CA  PRO A 409     4739   5284   4749     -4    155     92       C
ATOM   2399  C   PRO A 409      -6.916  11.577 -20.681  1.00 38.34           C
ANISOU 2399  C   PRO A 409     4646   5210   4712    -28    123     98       C
ATOM   2400  O   PRO A 409      -6.504  12.674 -20.346  1.00 39.19           O
ANISOU 2400  O   PRO A 409     4719   5305   4867    -50    161     96       O
ATOM   2401  CB  PRO A 409      -6.268  10.437 -22.837  1.00 40.65           C
ANISOU 2401  CB  PRO A 409     5063   5485   4898     29    168    116       C
ATOM   2402  CG  PRO A 409      -6.023   8.959 -23.149  1.00 42.01           C
ANISOU 2402  CG  PRO A 409     5277   5661   5026     57    150     93       C
ATOM   2403  CD  PRO A 409      -6.448   8.234 -21.906  1.00 39.63           C
ANISOU 2403  CD  PRO A 409     4914   5378   4767     35     89     71       C
ATOM   2404  N   PHE A 410      -8.169  11.194 -20.492  1.00 38.54           N
ANISOU 2404  N   PHE A 410     4686   5238   4719    -24     57    106       N
ATOM   2405  CA  PHE A 410      -9.114  12.043 -19.804  1.00 38.67           C
ANISOU 2405  CA  PHE A 410     4676   5250   4766    -33     35    119       C
ATOM   2406  C   PHE A 410      -8.578  12.433 -18.429  1.00 36.54           C
ANISOU 2406  C   PHE A 410     4343   4997   4544    -49     50     87       C
ATOM   2407  O   PHE A 410      -8.562  13.615 -18.096  1.00 37.01           O
ANISOU 2407  O   PHE A 410     4391   5037   4635    -61     76     81       O
ATOM   2408  CB  PHE A 410     -10.471  11.337 -19.682  1.00 40.03           C
ANISOU 2408  CB  PHE A 410     4853   5429   4929    -25    -37    141       C
ATOM   2409  CG  PHE A 410     -11.522  12.159 -19.020  1.00 38.03           C
ANISOU 2409  CG  PHE A 410     4569   5171   4708    -22    -48    168       C
ATOM   2410  CD1 PHE A 410     -11.652  12.157 -17.640  1.00 37.80           C
ANISOU 2410  CD1 PHE A 410     4490   5161   4712    -18    -45    156       C
ATOM   2411  CD2 PHE A 410     -12.408  12.901 -19.773  1.00 38.14           C
ANISOU 2411  CD2 PHE A 410     4611   5166   4715    -11    -60    210       C
ATOM   2412  CE1 PHE A 410     -12.628  12.910 -17.024  1.00 37.76           C
ANISOU 2412  CE1 PHE A 410     4466   5149   4732     -3    -43    183       C
ATOM   2413  CE2 PHE A 410     -13.391  13.636 -19.167  1.00 36.95           C
ANISOU 2413  CE2 PHE A 410     4430   5010   4599      1    -61    242       C
ATOM   2414  CZ  PHE A 410     -13.503  13.649 -17.786  1.00 38.29           C
ANISOU 2414  CZ  PHE A 410     4554   5193   4803      6    -47    228       C
ATOM   2415  N   PHE A 411      -8.122  11.479 -17.621  1.00 36.11           N
ANISOU 2415  N   PHE A 411     4252   4976   4492    -44     31     62       N
ATOM   2416  CA  PHE A 411      -7.734  11.888 -16.271  1.00 35.77           C
ANISOU 2416  CA  PHE A 411     4158   4956   4477    -50     29     29       C
ATOM   2417  C   PHE A 411      -6.387  12.627 -16.238  1.00 37.70           C
ANISOU 2417  C   PHE A 411     4371   5196   4758    -78     66     -5       C
ATOM   2418  O   PHE A 411      -6.170  13.512 -15.398  1.00 37.06           O
ANISOU 2418  O   PHE A 411     4264   5111   4706    -95     62    -40       O
ATOM   2419  CB  PHE A 411      -7.759  10.691 -15.313  1.00 35.59           C
ANISOU 2419  CB  PHE A 411     4105   4975   4441    -27     -4     24       C
ATOM   2420  CG  PHE A 411      -9.150  10.321 -14.903  1.00 37.33           C
ANISOU 2420  CG  PHE A 411     4333   5196   4655     -6    -33     59       C
ATOM   2421  CD1 PHE A 411      -9.857  11.123 -14.014  1.00 35.98           C
ANISOU 2421  CD1 PHE A 411     4154   5027   4490      8    -31     62       C
ATOM   2422  CD2 PHE A 411      -9.779   9.210 -15.458  1.00 37.86           C
ANISOU 2422  CD2 PHE A 411     4416   5252   4717      1    -59     91       C
ATOM   2423  CE1 PHE A 411     -11.155  10.821 -13.655  1.00 37.85           C
ANISOU 2423  CE1 PHE A 411     4386   5263   4734     33    -45    109       C
ATOM   2424  CE2 PHE A 411     -11.103   8.889 -15.099  1.00 39.12           C
ANISOU 2424  CE2 PHE A 411     4564   5405   4893     13    -85    134       C
ATOM   2425  CZ  PHE A 411     -11.785   9.687 -14.191  1.00 37.26           C
ANISOU 2425  CZ  PHE A 411     4309   5179   4670     32    -73    149       C
ATOM   2426  N   VAL A 412      -5.504  12.334 -17.174  1.00 39.92           N
ANISOU 2426  N   VAL A 412     4656   5470   5044    -82    103      6       N
ATOM   2427  CA  VAL A 412      -4.288  13.118 -17.215  1.00 40.35           C
ANISOU 2427  CA  VAL A 412     4665   5510   5154   -114    145    -12       C
ATOM   2428  C   VAL A 412      -4.623  14.582 -17.546  1.00 40.41           C
ANISOU 2428  C   VAL A 412     4695   5463   5198   -139    177     -5       C
ATOM   2429  O   VAL A 412      -4.107  15.517 -16.908  1.00 41.86           O
ANISOU 2429  O   VAL A 412     4837   5625   5441   -176    181    -41       O
ATOM   2430  CB  VAL A 412      -3.289  12.535 -18.216  1.00 40.84           C
ANISOU 2430  CB  VAL A 412     4725   5573   5219   -102    199     13       C
ATOM   2431  CG1 VAL A 412      -2.160  13.518 -18.472  1.00 42.91           C
ANISOU 2431  CG1 VAL A 412     4936   5808   5561   -138    259     15       C
ATOM   2432  CG2 VAL A 412      -2.741  11.201 -17.682  1.00 41.97           C
ANISOU 2432  CG2 VAL A 412     4833   5767   5348    -76    174      2       C
ATOM   2433  N   VAL A 413      -5.514  14.793 -18.502  1.00 40.18           N
ANISOU 2433  N   VAL A 413     4730   5406   5132   -120    195     39       N
ATOM   2434  CA  VAL A 413      -5.854  16.155 -18.916  1.00 41.37           C
ANISOU 2434  CA  VAL A 413     4905   5498   5313   -133    236     60       C
ATOM   2435  C   VAL A 413      -6.502  16.943 -17.776  1.00 42.86           C
ANISOU 2435  C   VAL A 413     5084   5673   5529   -144    205     26       C
ATOM   2436  O   VAL A 413      -6.163  18.085 -17.489  1.00 40.83           O
ANISOU 2436  O   VAL A 413     4815   5367   5333   -174    234      4       O
ATOM   2437  CB  VAL A 413      -6.808  16.144 -20.126  1.00 40.99           C
ANISOU 2437  CB  VAL A 413     4932   5436   5207    -96    246    121       C
ATOM   2438  CG1 VAL A 413      -7.509  17.476 -20.248  1.00 42.52           C
ANISOU 2438  CG1 VAL A 413     5149   5578   5427    -96    272    148       C
ATOM   2439  CG2 VAL A 413      -6.051  15.783 -21.409  1.00 46.02           C
ANISOU 2439  CG2 VAL A 413     5602   6070   5815    -77    301    155       C
ATOM   2440  N   HIS A 414      -7.421  16.298 -17.097  1.00 43.72           N
ANISOU 2440  N   HIS A 414     5199   5818   5594   -117    151     22       N
ATOM   2441  CA  HIS A 414      -8.210  16.959 -16.085  1.00 42.48           C
ANISOU 2441  CA  HIS A 414     5046   5649   5444   -107    134      1       C
ATOM   2442  C   HIS A 414      -7.434  17.202 -14.807  1.00 40.91           C
ANISOU 2442  C   HIS A 414     4811   5463   5270   -128    112    -73       C
ATOM   2443  O   HIS A 414      -7.569  18.262 -14.214  1.00 41.19           O
ANISOU 2443  O   HIS A 414     4860   5457   5332   -136    120   -108       O
ATOM   2444  CB  HIS A 414      -9.460  16.117 -15.895  1.00 41.59           C
ANISOU 2444  CB  HIS A 414     4945   5571   5285    -65     95     39       C
ATOM   2445  CG  HIS A 414     -10.551  16.526 -16.820  1.00 42.53           C
ANISOU 2445  CG  HIS A 414     5101   5662   5396    -45    105    102       C
ATOM   2446  ND1 HIS A 414     -10.936  15.757 -17.898  1.00 46.85           N
ANISOU 2446  ND1 HIS A 414     5669   6224   5910    -34     81    146       N
ATOM   2447  CD2 HIS A 414     -11.443  17.538 -16.755  1.00 45.39           C
ANISOU 2447  CD2 HIS A 414     5482   5988   5776    -25    126    130       C
ATOM   2448  CE1 HIS A 414     -11.926  16.356 -18.532  1.00 44.81           C
ANISOU 2448  CE1 HIS A 414     5436   5941   5647    -13     82    199       C
ATOM   2449  NE2 HIS A 414     -12.281  17.418 -17.837  1.00 46.63           N
ANISOU 2449  NE2 HIS A 414     5662   6142   5913     -4    113    197       N
ATOM   2450  N   ILE A 415      -6.584  16.254 -14.401  1.00 41.33           N
ANISOU 2450  N   ILE A 415     4822   5570   5313   -133     81    -99       N
ATOM   2451  CA  ILE A 415      -5.807  16.502 -13.197  1.00 42.72           C
ANISOU 2451  CA  ILE A 415     4961   5765   5504   -150     44   -171       C
ATOM   2452  C   ILE A 415      -4.738  17.561 -13.490  1.00 43.24           C
ANISOU 2452  C   ILE A 415     4998   5778   5655   -211     68   -207       C
ATOM   2453  O   ILE A 415      -4.422  18.356 -12.620  1.00 40.95           O
ANISOU 2453  O   ILE A 415     4700   5465   5394   -236     40   -275       O
ATOM   2454  CB  ILE A 415      -5.163  15.213 -12.605  1.00 40.69           C
ANISOU 2454  CB  ILE A 415     4659   5585   5215   -131      1   -183       C
ATOM   2455  CG1 ILE A 415      -4.822  15.441 -11.131  1.00 41.25           C
ANISOU 2455  CG1 ILE A 415     4714   5692   5269   -124    -55   -253       C
ATOM   2456  CG2 ILE A 415      -3.943  14.741 -13.393  1.00 41.81           C
ANISOU 2456  CG2 ILE A 415     4752   5738   5398   -158     22   -170       C
ATOM   2457  CD1 ILE A 415      -4.162  14.256 -10.460  1.00 41.99           C
ANISOU 2457  CD1 ILE A 415     4761   5865   5327    -96   -100   -259       C
ATOM   2458  N   THR A 416      -4.220  17.603 -14.714  1.00 43.35           N
ANISOU 2458  N   THR A 416     4999   5763   5708   -233    123   -161       N
ATOM   2459  CA  THR A 416      -3.224  18.615 -15.072  1.00 43.81           C
ANISOU 2459  CA  THR A 416     5020   5761   5866   -292    162   -176       C
ATOM   2460  C   THR A 416      -3.812  20.025 -14.974  1.00 45.37           C
ANISOU 2460  C   THR A 416     5262   5873   6103   -310    188   -193       C
ATOM   2461  O   THR A 416      -3.261  20.885 -14.286  1.00 45.20           O
ANISOU 2461  O   THR A 416     5216   5807   6150   -358    167   -260       O
ATOM   2462  CB  THR A 416      -2.666  18.398 -16.495  1.00 43.85           C
ANISOU 2462  CB  THR A 416     5015   5749   5897   -293    239   -104       C
ATOM   2463  OG1 THR A 416      -1.922  17.175 -16.535  1.00 44.04           O
ANISOU 2463  OG1 THR A 416     4992   5840   5899   -277    225    -96       O
ATOM   2464  CG2 THR A 416      -1.723  19.524 -16.870  1.00 47.66           C
ANISOU 2464  CG2 THR A 416     5453   6157   6499   -353    297   -103       C
ATOM   2465  N   GLN A 417      -4.934  20.244 -15.657  1.00 45.61           N
ANISOU 2465  N   GLN A 417     5359   5879   6094   -270    227   -133       N
ATOM   2466  CA  GLN A 417      -5.667  21.498 -15.612  1.00 46.12           C
ANISOU 2466  CA  GLN A 417     5472   5863   6187   -269    260   -132       C
ATOM   2467  C   GLN A 417      -5.964  21.946 -14.187  1.00 43.61           C
ANISOU 2467  C   GLN A 417     5171   5537   5861   -267    209   -216       C
ATOM   2468  O   GLN A 417      -5.821  23.127 -13.842  1.00 47.56           O
ANISOU 2468  O   GLN A 417     5689   5955   6426   -299    225   -263       O
ATOM   2469  CB  GLN A 417      -6.991  21.380 -16.363  1.00 46.19           C
ANISOU 2469  CB  GLN A 417     5541   5876   6134   -209    286    -51       C
ATOM   2470  CG  GLN A 417      -6.928  21.228 -17.874  1.00 48.75           C
ANISOU 2470  CG  GLN A 417     5882   6193   6449   -196    340     34       C
ATOM   2471  CD  GLN A 417      -8.345  21.303 -18.489  1.00 52.14           C
ANISOU 2471  CD  GLN A 417     6369   6623   6820   -137    345    105       C
ATOM   2472  OE1 GLN A 417      -8.619  22.151 -19.339  1.00 52.38           O
ANISOU 2472  OE1 GLN A 417     6435   6599   6870   -123    403    163       O
ATOM   2473  NE2 GLN A 417      -9.249  20.427 -18.031  1.00 52.18           N
ANISOU 2473  NE2 GLN A 417     6375   6688   6761   -103    283    107       N
ATOM   2474  N   ALA A 418      -6.388  21.004 -13.363  1.00 40.80           N
ANISOU 2474  N   ALA A 418     4816   5261   5425   -226    151   -235       N
ATOM   2475  CA  ALA A 418      -6.764  21.301 -11.992  1.00 40.73           C
ANISOU 2475  CA  ALA A 418     4837   5258   5381   -202    108   -307       C
ATOM   2476  C   ALA A 418      -5.538  21.608 -11.141  1.00 43.14           C
ANISOU 2476  C   ALA A 418     5105   5560   5726   -256     51   -409       C
ATOM   2477  O   ALA A 418      -5.600  22.471 -10.258  1.00 43.23           O
ANISOU 2477  O   ALA A 418     5156   5525   5743   -261     27   -488       O
ATOM   2478  CB  ALA A 418      -7.556  20.139 -11.389  1.00 40.45           C
ANISOU 2478  CB  ALA A 418     4810   5311   5250   -134     75   -280       C
ATOM   2479  N   LEU A 419      -4.430  20.922 -11.399  1.00 40.66           N
ANISOU 2479  N   LEU A 419     4716   5291   5441   -294     24   -410       N
ATOM   2480  CA  LEU A 419      -3.191  21.193 -10.652  1.00 43.57           C
ANISOU 2480  CA  LEU A 419     5028   5663   5864   -352    -43   -501       C
ATOM   2481  C   LEU A 419      -2.485  22.459 -11.122  1.00 44.01           C
ANISOU 2481  C   LEU A 419     5059   5609   6053   -434    -11   -528       C
ATOM   2482  O   LEU A 419      -1.801  23.122 -10.345  1.00 44.82           O
ANISOU 2482  O   LEU A 419     5141   5677   6211   -487    -72   -625       O
ATOM   2483  CB  LEU A 419      -2.202  20.026 -10.768  1.00 43.60           C
ANISOU 2483  CB  LEU A 419     4945   5753   5868   -359    -76   -481       C
ATOM   2484  CG  LEU A 419      -2.563  18.763  -9.977  1.00 44.88           C
ANISOU 2484  CG  LEU A 419     5115   6022   5916   -288   -128   -475       C
ATOM   2485  CD1 LEU A 419      -1.695  17.595 -10.440  1.00 43.38           C
ANISOU 2485  CD1 LEU A 419     4846   5899   5736   -287   -130   -429       C
ATOM   2486  CD2 LEU A 419      -2.407  19.017  -8.469  1.00 43.81           C
ANISOU 2486  CD2 LEU A 419     4997   5918   5731   -274   -219   -575       C
ATOM   2487  N   CYS A 420      -2.630  22.754 -12.411  1.00 50.06           N
ANISOU 2487  N   CYS A 420     5827   6321   6871   -444     83   -441       N
ATOM   2488  CA  CYS A 420      -1.802  23.750 -13.077  1.00 48.48           C
ANISOU 2488  CA  CYS A 420     5584   6022   6813   -520    136   -436       C
ATOM   2489  C   CYS A 420      -2.629  24.537 -14.090  1.00 48.77           C
ANISOU 2489  C   CYS A 420     5687   5974   6869   -499    240   -356       C
ATOM   2490  O   CYS A 420      -2.698  24.165 -15.262  1.00 47.89           O
ANISOU 2490  O   CYS A 420     5572   5875   6747   -475    311   -257       O
ATOM   2491  CB  CYS A 420      -0.603  23.074 -13.771  1.00 51.93           C
ANISOU 2491  CB  CYS A 420     5918   6500   7312   -554    155   -388       C
ATOM   2492  SG  CYS A 420       0.560  24.231 -14.587  1.00 54.35           S
ANISOU 2492  SG  CYS A 420     6146   6685   7818   -650    235   -362       S
ATOM   2493  N   PRO A 421      -3.289  25.602 -13.628  1.00 52.07           N
ANISOU 2493  N   PRO A 421     6173   6308   7303   -497    249   -399       N
ATOM   2494  CA  PRO A 421      -4.093  26.471 -14.493  1.00 52.84           C
ANISOU 2494  CA  PRO A 421     6334   6317   7425   -470    347   -323       C
ATOM   2495  C   PRO A 421      -3.320  26.925 -15.726  1.00 51.91           C
ANISOU 2495  C   PRO A 421     6172   6134   7419   -515    439   -245       C
ATOM   2496  O   PRO A 421      -3.880  26.962 -16.823  1.00 54.22           O
ANISOU 2496  O   PRO A 421     6500   6417   7683   -467    519   -138       O
ATOM   2497  CB  PRO A 421      -4.414  27.664 -13.587  1.00 55.99           C
ANISOU 2497  CB  PRO A 421     6792   6615   7867   -487    334   -412       C
ATOM   2498  CG  PRO A 421      -4.398  27.084 -12.206  1.00 56.66           C
ANISOU 2498  CG  PRO A 421     6883   6777   7867   -472    223   -518       C
ATOM   2499  CD  PRO A 421      -3.307  26.043 -12.222  1.00 55.35           C
ANISOU 2499  CD  PRO A 421     6619   6707   7707   -510    165   -524       C
ATOM   2500  N   ALA A 422      -2.041  27.243 -15.539  1.00 46.72           N
ANISOU 2500  N   ALA A 422     5431   5434   6885   -602    425   -293       N
ATOM   2501  CA  ALA A 422      -1.194  27.735 -16.625  1.00 48.69           C
ANISOU 2501  CA  ALA A 422     5625   5612   7264   -648    525   -213       C
ATOM   2502  C   ALA A 422      -0.831  26.638 -17.627  1.00 49.40           C
ANISOU 2502  C   ALA A 422     5675   5794   7299   -609    569   -116       C
ATOM   2503  O   ALA A 422      -0.356  26.933 -18.730  1.00 49.60           O
ANISOU 2503  O   ALA A 422     5678   5773   7393   -613    676    -20       O
ATOM   2504  CB  ALA A 422       0.078  28.365 -16.062  1.00 50.45           C
ANISOU 2504  CB  ALA A 422     5753   5762   7655   -760    489   -293       C
ATOM   2505  N   CYS A 423      -1.027  25.378 -17.244  1.00 49.97           N
ANISOU 2505  N   CYS A 423     5746   5992   7250   -565    493   -137       N
ATOM   2506  CA  CYS A 423      -0.763  24.279 -18.167  1.00 48.75           C
ANISOU 2506  CA  CYS A 423     5573   5918   7031   -519    532    -54       C
ATOM   2507  C   CYS A 423      -1.961  24.162 -19.103  1.00 51.82           C
ANISOU 2507  C   CYS A 423     6064   6317   7310   -437    584     30       C
ATOM   2508  O   CYS A 423      -2.837  23.333 -18.913  1.00 53.71           O
ANISOU 2508  O   CYS A 423     6350   6631   7425   -381    528     26       O
ATOM   2509  CB  CYS A 423      -0.499  22.953 -17.419  1.00 49.07           C
ANISOU 2509  CB  CYS A 423     5573   6077   6993   -503    435   -106       C
ATOM   2510  SG  CYS A 423       0.880  23.011 -16.235  1.00 48.83           S
ANISOU 2510  SG  CYS A 423     5418   6058   7077   -590    346   -208       S
ATOM   2511  N   SER A 424      -1.989  25.015 -20.116  1.00 51.02           N
ANISOU 2511  N   SER A 424     5991   6135   7259   -429    691    113       N
ATOM   2512  CA  SER A 424      -3.160  25.155 -20.974  1.00 49.22           C
ANISOU 2512  CA  SER A 424     5860   5905   6936   -352    733    193       C
ATOM   2513  C   SER A 424      -3.354  23.925 -21.856  1.00 48.66           C
ANISOU 2513  C   SER A 424     5821   5929   6737   -285    732    251       C
ATOM   2514  O   SER A 424      -2.460  23.516 -22.575  1.00 51.86           O
ANISOU 2514  O   SER A 424     6199   6350   7156   -281    791    295       O
ATOM   2515  CB  SER A 424      -3.013  26.435 -21.828  1.00 51.03           C
ANISOU 2515  CB  SER A 424     6111   6020   7260   -357    855    274       C
ATOM   2516  OG  SER A 424      -4.133  26.638 -22.678  1.00 52.19           O
ANISOU 2516  OG  SER A 424     6350   6166   7312   -275    892    359       O
ATOM   2517  N   VAL A 425      -4.518  23.303 -21.767  1.00 48.02           N
ANISOU 2517  N   VAL A 425     5799   5909   6536   -231    664    248       N
ATOM   2518  CA  VAL A 425      -4.866  22.214 -22.658  1.00 46.08           C
ANISOU 2518  CA  VAL A 425     5600   5739   6169   -168    652    296       C
ATOM   2519  C   VAL A 425      -5.782  22.736 -23.759  1.00 46.89           C
ANISOU 2519  C   VAL A 425     5788   5818   6210   -104    696    386       C
ATOM   2520  O   VAL A 425      -6.740  23.420 -23.482  1.00 47.25           O
ANISOU 2520  O   VAL A 425     5861   5834   6260    -91    679    394       O
ATOM   2521  CB  VAL A 425      -5.559  21.068 -21.897  1.00 47.85           C
ANISOU 2521  CB  VAL A 425     5825   6046   6311   -153    539    240       C
ATOM   2522  CG1 VAL A 425      -5.897  19.907 -22.849  1.00 48.54           C
ANISOU 2522  CG1 VAL A 425     5965   6196   6281    -97    518    279       C
ATOM   2523  CG2 VAL A 425      -4.662  20.581 -20.760  1.00 49.04           C
ANISOU 2523  CG2 VAL A 425     5896   6226   6513   -205    493    158       C
ATOM   2524  N   PRO A 426      -5.485  22.410 -25.018  1.00 45.89           N
ANISOU 2524  N   PRO A 426     5707   5707   6021    -56    755    457       N
ATOM   2525  CA  PRO A 426      -6.370  22.845 -26.103  1.00 47.37           C
ANISOU 2525  CA  PRO A 426     5982   5885   6130     16    784    545       C
ATOM   2526  C   PRO A 426      -7.801  22.333 -25.894  1.00 46.64           C
ANISOU 2526  C   PRO A 426     5928   5850   5946     51    668    530       C
ATOM   2527  O   PRO A 426      -7.989  21.144 -25.667  1.00 45.28           O
ANISOU 2527  O   PRO A 426     5752   5745   5709     51    584    483       O
ATOM   2528  CB  PRO A 426      -5.730  22.217 -27.346  1.00 47.18           C
ANISOU 2528  CB  PRO A 426     6009   5894   6025     70    844    600       C
ATOM   2529  CG  PRO A 426      -4.312  21.951 -26.946  1.00 49.46           C
ANISOU 2529  CG  PRO A 426     6216   6171   6406     16    896    566       C
ATOM   2530  CD  PRO A 426      -4.378  21.576 -25.508  1.00 45.98           C
ANISOU 2530  CD  PRO A 426     5699   5752   6018    -51    795    463       C
ATOM   2531  N   PRO A 427      -8.794  23.227 -25.935  1.00 43.85           N
ANISOU 2531  N   PRO A 427     5600   5461   5599     79    669    573       N
ATOM   2532  CA  PRO A 427     -10.179  22.798 -25.764  1.00 43.07           C
[truncated: 77,595 more chars]
