# Supplementary material for: Evolution of dopamine receptors: phylogenetic evidence suggests a later origin of the DRD2l and DRD4rs dopamine receptor gene lineages
Source: PeerJ. 2018 Apr 13;6:e4593. doi: 10.7717/peerj.4593 (PMC5900934; doi:10.7717/peerj.4593)
Supplement: Supplemental Information 5 [file peerj-06-4593-s005.treefile]

#NEXUS
begin taxa;
	dimensions ntax=396;
	taxlabels
	Human_Chr5_ENSG00000184845_DRD1
	Bushbaby_GL873522_ENSOGAG00000000909_DRD1
	Mouse_lemur_scaffold_5608_ENSMICG00000000124_DRD1
	Guinea_pig_scaffold_17_ENSCPOG00000009501_DRD1
	Mouse_Chr13_ENSMUSG00000021478_DRD1
	Rat_Chr17_ENSRNOG00000023688_DRD1
	Squirrel_JH393419_ENSSTOG00000029229_DRD1
	Rabbit_Chr3_ENSOCUG00000004825_DRD1
	Horse_Chr14_ENSECAG00000011620_DRD1
	Armadillo_JH562710_ENSDNOG00000044944_DRD1
	Elephant_scaffold_1_ENSLAFG00000010433_DRD1
	Dog_Chr4_ENSCAFG00000016726_DRD1
	Panda_GL192854_ENSAMEG00000006899_DRD1
	Opossum_Chr1_ENSMODG00000023683_DRD1
	Tasmanian_devil_GL834622_ENSSHAG00000001065_DRD1
	Platypus_XM_007663434_DRD1
	Anole_lizard_Chr2_ENSACAG00000015014_DRD1
	Python_bivittatus_XM_007433475_DRD1
	Protobothrops_mucrosquamatus_XM_015822491_DRD1
	Thamnophis_sirtalis_XM_014053692_DRD1
	Amazon_molly_KI519613_ENSPFOG00000020219_DRD1b
	Platyfish_JH556799_ENSXMAG00000020293_DRD1b
	Medaka_Chr14_ENSORLG00000001681_DRD1b
	Tilapia_GL831184_ENSONIG00000021094_DRD1b
	Cod_scaffold00259_ENSGMOG00000007967_DRD1b
	Stickleback_groupVII_ENSGACG00000020716_DRD1b
	Fugu_scaffold_222_ENSTRUG00000003589_DRD1b
	Tetraodon_Chr7_ENSTNIG00000018218_DRD1
	Cave_fish_KB882104_ENSAMXG00000024960_DRD1b
	Zebrafish_Chr9_ENSDARG00000038918_DRD1b
	Amazon_molly_KI519738_ENSPFOG00000020499_DRD1a
	Platyfish_JH556664_ENSXMAG00000019506_DRD1a
	Medaka_Chr10_ENSORLG00000007303_DRD1a
	Tilapia_GL831174_ENSONIG00000017686_DRD1a
	Stickleback_groupIV_ENSGACG00000018420_DRD1a
	Fugu_scaffold_97_ENSTRUG00000011080_DRD1a
	Cod_GeneScaffold_3769_ENSGMOG00000015307_DRD1a
	Cave_fish_KB882175_ENSAMXG00000025106_DRD1a
	Zebrafish_Chr14_ENSDARG00000071640_DRD1a
	Spotted_gar_LG6_ENSLOCG00000010837_DRD1
	Elephant_shark_XM_007906659_DRD1
	Whale_shark_DRD1_XM_020536218
	Elephant_shark_XM_007897345_DRD5
	Bushbaby_GL873690_ENSOGAG00000000322_DRD5
	Rabbit_Chr2_ENSOCUG00000026757_DRD5
	Armadillo_JH570065_ENSDNOG00000002203_DRD5
	Elephant_scaffold_18_ENSLAFG00000032155_DRD5
	Chimpanzee_Chr4_ENSPTRG00000031262_DRD5
	Human_Chr4_ENSG00000169676_DRD5
	Gorilla_Chr4_ENSGGOG00000007931_DRD5
	Orangutan_Chr4_ENSPPYG00000014604_DRD5
	Macaque_Chr5_ENSMMUG00000002783_DRD5
	Olive_baboon_Chr5_ENSPANG00000023315_DRD5
	Vervet_Chr27_ENSCSAG00000019701_DRD5
	Marmoset_Chr3_ENSCJAG00000000106_DRD5
	Cow_Chr6_ENSBTAG00000038606_DRD5
	Pig_Chr8_ENSSSCG00000008730_DRD5
	Dog_Chr3_ENSCAFG00000015664_DRD5
	Ferret_GL897053_ENSMPUG00000019800_DRD5
	Mouse_Chr5_ENSMUSG00000039358_DRD5
	Rat_Chr14_ENSRNOG00000005338_DRD5
	Squirrel_JH393287_ENSSTOG00000024357_DRD5
	Guinea_pig_scaffold_85_ENSCPOG00000007877_DRD5
	Anole_lizard_GL343236_ENSACAG00000010888_DRD5
	American_alligator_XM_006264733_DRD5
	Chinese_alligator_XM_006016787_DRD5
	Chicken_Chr4_ENSGALG00000014975_DRD5
	Duck_KB743090_ENSAPLG00000003023_DRD5
	Flycatcher_JH603180_ENSFALG00000009387_DRD5
	Zebra_finch_Chr4_ENSTGUG00000009908_DRD5
	Chinese_turtle_JH210093_ENSPSIG00000015073_DRD5
	Chelonia_mydas_XM_007062951_DRD5
	Chrysemys_picta_bellii_XM_005300292_DRD5
	Xenopus_GL173077_ENSXETG00000026496_DRD5
	Coelacanth_JH128463_ENSLACG00000001704_DRD5
	Amazon_molly_KI519893_ENSPFOG00000019949_DRD5
	Platyfish_JH556885_ENSXMAG00000020065_DRD5
	Tilapia_GL831152_ENSONIG00000020812_DRD5
	Stickleback_groupXVII_ENSGACG00000009142_DRD5
	Tetraodon_Chr11_ENSTNIG00000011106_DRD5
	Cave_fish_KB872349_ENSAMXG00000024877_DRD5
	Cod_GeneScaffold_1681_ENSGMOG00000019864_DRD5
	Spotted_gar_LG4_ENSLOCG00000018034_DRD5
	Amazon_molly_KI519654_ENSPFOG00000009441_DRD5
	Platyfish_JH556863_ENSXMAG00000020171_DRD5
	Medaka_Chr1_ENSORLG00000005721_DRD5
	Stickleback_groupIX_ENSGACG00000016195_DRD5
	Tilapia_GL831245_ENSONIG00000009021_DRD5
	Fugu_scaffold_261_ENSTRUG00000013175_DRD5
	Tetraodon_Chr18_DRD5_ENSTNIG00000005178
	Cod_GeneScaffold_3825_ENSGMOG00000001158_DRD5
	Zebrafish_Chr1_ENSDARG00000037576_DRD5
	HUMAN_ADRA1A_ENST00000380586
	HUMAN_ADRA1B_ENST00000306675
	HUMAN_ADRA1D_ENST00000379453
	Pig_ADRA2A_ENSSSCT00000011625
	Cat_ADRA2A_NM_001039955
	Human_ADRA2A_ENST00000280155
	Mouse_ADRA2A_ENSMUST00000036700
	Rat_ADRA2A_ENSRNOT00000071541
	Chicken_ADRA2A_ENSGALT00000039041
	Flycatcher_ADRA2A_ENSFALT00000015759
	Mouse_ADRA2B_ENSMUST00000104934
	Rat_ADRA2B_ENSRNOT00000018584
	Cat_ADRA2B_ENSFCAT00000027008
	Human_ADRA2B_ENST00000620793
	Cow_ADRA2B_ENSBTAT00000012514
	Mouse_ADRA2C_ENSMUST00000049545
	Rat_ADRA2C_ENSRNOG00000009299
	Human_ADRA2C_ENST00000330055
	Pig_ADRA2C_ENSSSCT00000009522
	Dog_ADRA2C_ENSCAFT00000023187
	Chicken_ADRA2C_ENSGALT00000025167
	Flytcatcher_ADRA2C_ENSFALT00000015512
	'Turkey_ADRA2D.b_ENSMGAT00000017362'
	Chicken_ADRA2B_ENSGALT00000004820
	'Flycatcher_ADRA2D.b_ENSFALT00000009167'
	Anole_lizard_ADRA2D_ENSACAT00000006307
	Human_Chr11_ENSG00000149295_DRD2
	Gorilla_Chr11_ENSGGOG00000003244_DRD2
	Chimpanzee_Chr11_ENSPTRG00000004295_DRD2
	Macaque_Chr14_ENSMMUG00000014334_DRD2
	Olive_baboon_Chr14_ENSPANG00000005708_DRD2
	Vervet_Chr1_ENSCSAG00000002807_DRD2
	Orangutan_Chr11_ENSPPYG00000003885_DRD2
	Gibbon_GL397262_ENSNLEG00000007309_DRD2
	Marmoset_Chr11_ENSCJAG00000012246_DRD2
	Bushbaby_GL873605_ENSOGAG00000006407_DRD2
	Dolphin_scaffold_111984_ENSTTRG00000007343_DRD2
	Armadillo_JH580384_ENSDNOG00000007008_DRD2
	Mouse_Chr9_ENSMUSG00000032259_DRD2
	Rat_Chr8_ENSRNOG00000008428_DRD2
	Rabbit_Chr1_ENSOCUG00000011657_DRD2
	Cat_D1_ENSFCAG00000008293_DRD2
	Dog_Chr5_ENSCAFG00000013890_DRD2
	Panda_GL193846_ENSAMEG00000006143_DRD2
	Ferret_GL896924_ENSMPUG00000003877_DRD2
	Microbat_GL429884_ENSMLUG00000011890_DRD2
	Cow_Chr15_ENSBTAG00000010860_DRD2
	Sheep_Chr15_ENSOARG00000017850_DRD2
	Hedgehog_GeneScaffold_5082_ENSEEUG00000004688_DRD2
	Pig_Chr9_ENSSSCG00000015048_DRD2
	Horse_Chr7_ENSECAG00000013567_DRD2
	Elephant_ENSLAFG00000006523_DRD2
	Squirrel_JH393422_ENSSTOG00000003570_DRD2
	Guinea_pig_scaffold_19_ENSCPOG00000009265_DRD2
	Chicken_Chr24_ENSGALG00000007794_DRD2
	Turkey_Chr26_ENSMGAG00000004223_DRD2
	Duck_KB746795_ENSAPLG00000009051_DRD2
	Flycatcher_JH603446_ENSFALG00000000260_DRD2
	Zebra_finch_Chr24_ENSTGUG00000000255_DRD2
	Anole_lizard_GL343354_ENSACAG00000008768_DRD2
	Python_bivittatus_XM_007424574_DRD2
	Protobothrops_mucrosquamatus_XM_015812921_DRD2
	Alligator_sinensis_XM_006026660_DRD2
	American_alligator_XM_006265248_DRD2
	Chelonia_mydas_XM_007060471_DRD2
	Chrysemys_picta_bellii_XM_008172330_DRD2
	Chinese_turtle_JH205382_ENSPSIG00000009999
	Coelacanth_XM_014490105_DRD2
	Xenopus_tropicalis_XM_018096048_DRD2
	Elephant_shark_XM_007908791_DRD2
	Whale_shark_DRD2_XM_020522238
	Amazon_molly_KI519641_ENSPFOG00000006156_DRD2
	Platyfish_JH556718_ENSXMAG00000008934_DRD2a
	Cod_GeneScaffold_1738_ENSGMOG00000006531_DRD2
	Fugu_scaffold_9_ENSTRUG00000014690_DRD2a
	Tetraodon_Chr16_ENSTNIG00000007779_DRD2
	Tilapia_GL831228_ENSONIG00000006162_DRD2
	Stickleback_groupI_ENSGACT00000012097_DRD2
	Medaka_Chr13_ENSORLG00000007515_DRD2a
	Cave_fish_KB871608_ENSAMXG00000018359_DRD2
	Zebrafish_Chr15_ENSDARG00000056926_DRD2a
	Cave_fish_KB882089_ENSAMXG00000007381_DRD2b
	Zebrafish_Chr5_ENSDARG00000011091_DRD2b
	Spotted_gar_LG26_ENSLOCG00000004412_DRD2b
	Amazon_molly_KI519669_ENSPFOG00000004526_DRD2
	Platyfish_JH556889_ENSXMAG00000006548_DRD2l
	Tilapia_GL831231_ENSONIG00000007472_DRD2l
	Stickleback_groupXX_ENSGACG00000012513_DRD2l
	Medaka_Chr16_ENSORLG00000015196_DRD2l
	Tetraodon_Un_random_ENSTNIG00000004342_DRD2l
	Cod_GeneScaffold_2418_ENSGMOG00000012888_DRD2l
	Zebrafish_Chr16_ENSDARG00000014858_DRD2l
	Coelacanth_JH128837_ENSLACG00000007291_DRD2l
	Spotted_gar_LG24_ENSLOCG00000005675_DRD2l
	Lamprey_GL481787_ENSPMAG00000000994_DRD2l
	Human_Chr3_ENSG00000151577_DRD3
	Chimpanzee_Chr3_ENSPTRG00000015241_DRD3
	Gibbon_GL397284_ENSNLEG00000004740_DRD3
	Orangutan_Chr3_ENSPPYG00000013529_DRD3
	Olive_baboon_Chr2_ENSPANG00000025631_DRD3
	Vervet_Chr22_ENSCSAG00000006929_DRD3
	Marmoset_Chr15_ENSCJAG00000009251_DRD3
	Tarsier_scaffold_3701_ENSTSYG00000003431_DRD3
	Bushbaby_GL873641_ENSOGAG00000015072_DRD3
	Mouse_Chr16_ENSMUSG00000022705_DRD3
	Rat_Chr11_ENSRNOG00000060806_DRD3
	Squirrel_JH393346_ENSSTOG00000000307_DRD3
	Rabbit_Chr14_ENSOCUG00000002605_DRD3
	Lesser_hedgehog_tenrec_GeneScaffold_5069_ENSETEG00000019290_DRD3
	Armadillo_JH574534_ENSDNOG00000012315_DRD3
	Cow_Chr1_ENSBTAG00000002132_DRD3
	Sheep_Chr1_ENSOARG00000019596_DRD3
	Dolphin_GeneScaffold_2917_ENSTTRG00000000181_DRD3
	Pig_Chr13_ENSSSCG00000011911_DRD3
	Pig_JH118426_ENSSSCG00000028305_DRD3
	Elephant_scaffold_25_ENSLAFG00000002472
	Hyrax_GeneScaffold_4422_ENSPCAG00000012455_DRD3
	Horse_Chr19_ENSECAG00000016540_DRD3
	Microbat_GL429955_ENSMLUG00000004740_DRD3
	Cat_C2_ENSFCAG00000009553_DRD3
	Dog_Chr33_ENSCAFG00000010787_DRD3
	Panda_GL193040_ENSAMEG00000005377_DRD3
	Ferret_GL896978_ENSMPUG00000000277_DRD3
	Opossum_Chr4_ENSMODG00000018173_DRD3
	Wallaby_GeneScaffold_5949_ENSMEUG00000006649_DRD3
	American_alligator_XM_006275091_DRD3
	Chicken_Chr1_ENSGALG00000015117_DRD3
	Turkey_Chr1_ENSMGAG00000014321_DRD3
	Duck_KB743167_ENSAPLG00000002289_DRD3
	Flycatcher_JH603247_ENSFALG00000006015_DRD3
	Zebra_finch_Chr1_ENSTGUG00000013405_DRD3
	Chelonia_mydas_XM_007062084
	Chinese_turtle_JH205574_ENSPSIG00000002508_DRD3
	Anole_lizard_Chr3_ENSACAG00000009857_DRD3
	Gekko_japonicus_XM_015413573_DRD3
	Python_bivittatus_XM_007431732_DRD3
	Amazon_molly_KI519674_ENSPFOG00000010006_DRD3
	Platyfish_JH556681_ENSXMAG00000010098_DRD3
	Tilapia_GL831157_ENSONIG00000014071_DRD3
	Medaka_Chr20_ENSORLG00000009228_DRD3
	Fugu_scaffold_95_ENSTRUG00000000584_DRD3
	Tetraodon_Chr6_ENSTNIG00000012726_DRD3
	Stickleback_groupXXI_ENSGACG00000003265_DRD3
	Cod_GeneScaffold_734_ENSGMOG00000002549_DRD3
	Cave_fish_KB882121_ENSAMXG00000014808_DRD3
	Zebrafish_Chr24_ENSDARG00000032131_DRD3
	Spotted_gar_LG3_ENSLOCG00000003166_DRD3
	Coelacanth_JH127998_ENSLACG00000002004_DRD3
	Elephant_shark_XM_007901104_DRD3
	Human_Chr11_ENSG00000069696_DRD4
	Orangutan_Chr11_ENSPPYG00000002876_DRD4
	Macaque_Chr14_ENSMMUG00000002658_DRD4
	Olive_baboon_Chr14_ENSPANG00000025097_DRD4
	Vervet_Chr1_ENSCSAG00000010793_DRD4
	Gibbon_GL397536_ENSNLEG00000008469_DRD4
	Gorilla_Chr11_ENSGGOG00000023542_DRD4
	Bushbaby_GL873779_ENSOGAG00000028174_DRD4
	Squirrel_JH393698_ENSSTOG00000023152_DRD4
	Elephant_scaffold_227_ENSLAFG00000023284_DRD4
	Pig_Chr2_ENSSSCG00000012851_DRD4
	Orca_XM_004278149_DRD4
	Capra_hircus_XM_018043036_DRD4
	Mouse_Chr7_ENSMUSG00000025496_DRD4
	Rat_Chr1_ENSRNOG00000017927_DRD4
	Opossum_Un_ENSMODG00000016594_DRD4
	Wallaby_Scaffold32974_ENSMEUG00000011878_DRD4
	American_alligator_XM_006263418_DRD4
	Chinese_alligator_XM_006019200_DRD4
	Chicken_Chr5_ENSGALG00000005085_DRD4
	Turkey_Chr5_ENSMGAG00000003742_DRD4
	Duck_KB745096_ENSAPLG00000011878_DRD4
	Zebrafinch_Chr5_ENSTGUG00000007173_DRD4
	Anole_lizard_Chr1_ENSACAG00000015076_DRD4
	Chinese_turtle_JH209281_ENSPSIG00000016283_DRD4
	Protobothrops_mucrosquamatus_XM_015811863_DRD4
	Python_bivittatus_XM_007436335_DRD4
	Xenopus_GL172932_ENSXETG00000032197_DRD4
	Elephant_shark_XM_007909365_DRD4
	Whale_shark_DRD4_XM_020528750
	Amazon_molly_KI520027_ENSPFOG00000001435_DRD4b
	Platyfish_JH556875_ENSXMAG00000018374_DRD4b
	Tilapia_GL831252_ENSONIG00000015579_DRD4a
	Medaka_Chr3_ENSORLG00000000088_DRD4
	Fugu_scaffold_1_ENSTRUG00000012466_DRD4b
	Cave_fish_KB871688_ENSAMXG00000007190_DRD4
	Zebrafish_Chr7_ENSDARG00000035820_DRD4b
	Cave_fish_KB871834_ENSAMXG00000016558_DRD4a
	Zebrafish_Chr25_ENSDARG00000038363_DRD4b
	Cod_GeneScaffold_1664_ENSGMOG00000010876_DRD4a
	Fugu_scaffold_2_ENSTRUG00000015396_DRD4a
	Tetraodon_Chr13_ENSTNIG00000008439_DRD4a
	Tetraodon_Un_random_ENSTNIG00000006556_DRD4a
	Stickleback_groupXIX_ENSGACG00000008935_DRD4a
	Tilapia_GL831206_ENSONIG00000003934_DRD4a
	Spotted_gar_LG27_ENSLOCG00000002345_DRD4
	Coelacanth_JH126855_ENSLACG00000014568_DRD4
	Amazon_molly_KI520204_ENSPFOG00000013492_DRD4
	Platyfish_JH557284_ENSXMAG00000013048_DRD4rs
	Medaka_scaffold1365_ENSORLG00000020114_DRD4rs
	Tilapia_GL831201_ENSONIG00000007597_DRD4rs
	Cod_GeneScaffold_724_ENSGMOG00000017269_DRD4
	Cave_fish_KB882087_ENSAMXG00000016199_DRD4rs
	Zebrafish_Chr4_ENSDARG00000001912_DRD4rs
	Spotted_gar_LG8_ENSLOCG00000015570_DRD4rs
	Coelacanth_JH128442_ENSLACG00000003250_DRD4rs
	Sea_lamprey_ENSPMAG00000009618
	Human_ADRB1
	Mouse_Chr19_ADRB1
	Rat_Chr1_ADRB1
	Cow_Chr26_ADRB1
	Dog_Chr28_ADRB1
	Chicken_Chr6_ADRB1
	'Flycatcher_JH603219.1_ADRB1'
	Human_ADRB2
	Mouse_Chr18_ADRB2
	Rat_Chr18_ADRB2
	Dog_Chr4_ADRB2
	Cow_Chr7_ADRB2
	Flycatcher_JH603211_ADRB2
	Chicken_AADN03013442_ADRB2
	Human_ADRB3
	Mouse_Chr8_ADRB3
	Rat_Chr16_ADRB3
	Cow_Chr27_ADRB3
	Dog_Chr16_ADRB3
	Chicken_Chr22_ADRB3
	Flycatcher_JH603327_ADRB3
	Elephant_shark_XM_007909234_D1D
	Spotted_gar_LG1_D1_ENSLOCG00000017983
	Zebrafish_Chr5_D7_ENSDARG00000056284
	Chinese_alligator_XM_006028933_D1
	American_alligator_XM_006263907_D1
	Anole_lizard_GL343679_ENSACAG00000016632_D1
	Protobothrops_mucrosquamatus_XM_015829699_D1
	Thamnophis_sirtalis_XM_014068545_D1
	Python_bivittatus_XM_007426014_D1
	Chinese_turtle_JH212520_ENSPSIG00000001640_D1
	Chrysemys_picta_bellii_XM_005285241_D1
	Chelonia_mydas_XM_007068338_D1
	Chicken_Chr22_ENSGALG00000026029_D1
	Turkey_Chr24_ENSMGAG00000015582_D1
	Duck_XM_013103324_D1_CHMP7
	Coelacanth_D1_XM_005995245
	Elephant_shark_XM_007899690_D1C
	Clawed_frog_D1_XM_004915891
	Nanorana_parkeri_D1_XM_018562675
	Amazon_molly_KI519826_ENSPFOG00000017556_D1
	Platyfish_JH556815_ENSXMAG00000020000_D1
	Tilapia_GL831318_ENSONIG00000021009_D1
	Stickleback_groupVI_ENSGACG00000011076_D1
	Cave_fish_KB872041_ENSAMXG00000024885_D1
	Zebrafish_Chr17_ENSDARG00000024873_D1
	Amazon_molly_KI519783_D1_ENSPFOG00000020170
	Platyfish_JH558929_D1_ENSXMAG00000019749
	Fugu_scaffold_581_D1_ENSTRUG00000001195
	Fugu_scaffold_3337_D1_ENSTRUG00000001556
	Fugu_scaffold_3636_D1_ENSTRUG00000004029
	Tetraodon_Chr2_D1_ENSTNIG00000003582
	Zebrafish_Chr12_ENSDARG00000040765_D1
	Spotted_gar_LG5_ENSLOCG00000018230_D1
	Coelacanth_D1_XM_005991570
	Chicken_Chr6_D1_ENSGALG00000006540
	Turkey_Chr8_ENSMGAG00000015332_D1
	Flycatcher_JH603177_ENSFALG00000015069_D1
	Zebrafinch_Chr6_D1_ENSTGUG00000008568
	Gekko_D1_TBC1D12_XM_015406617
	Burmese_phyton_TNKS2_XM_007437766
	Anole_lizard_TBC1D12_XM_008115320
	Saltwater_Crocodrile_TNKS2_XM_019555519_Parcial
	American_alligator_TNKS2_XM_014607795_parcial
	Gharial_TNKS2_XM_019502113_parcial
	Lamprey_GL476591_ENSPMAG00000010421_DRD5
	Myxine_glutinosa_CAA06542_D1
	Coelacanth_JH126689_ENSLACG00000017600_DRD1
	Xenopus_GL173654_ENSXETG00000013921_DRD1
	American_alligator_XM_006265023_DRD1
	Chinese_alligator_XM_006028723_DRD1
	Chicken_Chr13_ENSGALG00000003270_DRD1
	Turkey_Chr15_ENSMGAG00000015442_DRD1
	Flycatcher_JH603211_ENSFALG00000014407_DRD1
	Zebra_finch_Chr13_ENSTGUG00000000340_DRD1
	Duck_KB744079_ENSAPLG00000001868_DRD1
	Chrysemys_picta_bellii_XM_005298072_DRD1
	Chelonia_mydas_XM_007054352_DRD1
	Chinese_turtle_JH209129_ENSPSIG00000000116_DRD1
	Ferret_GL896898_ENSMPUG00000019314_DRD1
	Alpaca_GeneScaffold_3165_ENSVPAG00000010850_DRD1
	Pig_Chr16_ENSSSCG00000024289_DRD1_T1
	Pig_Chr16_ENSSSCG00000029037_DRD1_T2
	Cow_Chr10_ENSBTAG00000047719_DRD1
	Sheep_Chr7_ENSOARG00000011552_DRD1
	Cat_A1_ENSFCAG00000000764_DRD1
	Dolphin_scaffold_112448_ENSTTRG00000011522_DRD1
	Hedgehog_scaffold_226180_ENSEEUG00000002795_DRD1
	Microbat_GL429975_ENSMLUG00000017069_DRD1
	Tree_shrew_scaffold_12895_ENSTBEG00000009429_DRD1
	Marmoset_Chr2_ENSCJAG00000023215_DRD1
	Orangutan_Chr5_ENSPPYG00000016062_DRD1
	Gibbon_GL397354_ENSNLEG00000000551_DRD1
	Macaque_Chr6_ENSMMUG00000005147_DRD1
	Vervet_Chr23_ENSCSAG00000009491_DRD1
	Olive_baboon_Chr6_ENSPANG00000017071_DRD1
	Chimpanzee_Chr5_ENSPTRG00000017549_DRD1
	Gorilla_Chr5_ENSGGOG00000024972_DRD1
;
end;
begin trees;
	tree tree_1 = [&R] (Human_Chr5_ENSG00000184845_DRD1:0.0,(((((((Bushbaby_GL873522_ENSOGAG00000000909_DRD1:0.0224373847,Mouse_lemur_scaffold_5608_ENSMICG00000000124_DRD1:0.0375620395)[&label=44]:0.009351,(((((Guinea_pig_scaffold_17_ENSCPOG00000009501_DRD1:0.0428103111,((Mouse_Chr13_ENSMUSG00000021478_DRD1:0.0193317492,Rat_Chr17_ENSRNOG00000023688_DRD1:0.0116166109)[&label=100]:0.04519,Squirrel_JH39…
end;
begin figtree;
	set appearance.backgroundColorAttribute="User Selection";
	set appearance.backgroundColour=#-1;
	set appearance.branchColorAttribute="User Selection";
	set appearance.branchLineWidth=1.0;
	set appearance.foregroundColour=#-16777216;
	set appearance.selectionColour=#-2144520576;
	set branchLabels.colorAttribute="User Selection";
	set branchLabels.displayAttribute="Branch times";
	set branchLabels.fontName="Abadi MT Condensed Extra Bold";
	set branchLabels.fontSize=8;
	set branchLabels.fontStyle=0;
	set branchLabels.isShown=false;
	set branchLabels.significantDigits=4;
	set layout.expansion=1600;
	set layout.layoutType="RECTILINEAR";
	set layout.zoom=0;
	set nodeBars.barWidth=4.0;
	set nodeLabels.colorAttribute="User Selection";
	set nodeLabels.displayAttribute="Node ages";
	set nodeLabels.fontName="Abadi MT Condensed Extra Bold";
	set nodeLabels.fontSize=8;
	set nodeLabels.fontStyle=0;
	set nodeLabels.isShown=false;
	set nodeLabels.significantDigits=4;
	set polarLayout.alignTipLabels=false;
	set polarLayout.angularRange=0;
	set polarLayout.rootAngle=0;
	set polarLayout.rootLength=100;
	set polarLayout.showRoot=true;
	set radialLayout.spread=0.0;
	set rectilinearLayout.alignTipLabels=false;
	set rectilinearLayout.curvature=0;
	set rectilinearLayout.rootLength=100;
	set scale.offsetAge=0.0;
	set scale.rootAge=1.0;
	set scale.scaleFactor=1.0;
	set scale.scaleRoot=false;
	set scaleAxis.automaticScale=true;
	set scaleAxis.fontSize=8.0;
	set scaleAxis.isShown=false;
	set scaleAxis.lineWidth=1.0;
	set scaleAxis.majorTicks=1.0;
	set scaleAxis.origin=0.0;
	set scaleAxis.reverseAxis=false;
	set scaleAxis.showGrid=true;
	set scaleAxis.significantDigits=4;
	set scaleBar.automaticScale=true;
	set scaleBar.fontSize=10.0;
	set scaleBar.isShown=true;
	set scaleBar.lineWidth=1.0;
	set scaleBar.scaleRange=0.0;
	set scaleBar.significantDigits=4;
	set tipLabels.colorAttribute="User Selection";
	set tipLabels.displayAttribute="Names";
	set tipLabels.fontName="Arial";
	set tipLabels.fontSize=12;
	set tipLabels.fontStyle=0;
	set tipLabels.isShown=true;
	set tipLabels.significantDigits=4;
	set trees.order=false;
	set trees.orderType="increasing";
	set trees.rooting=true;
	set trees.rootingType="User Selection";
	set trees.transform=false;
	set trees.transformType="cladogram";
end;
