# Supplementary material for: Evolution of dopamine receptors: phylogenetic evidence suggests a later origin of the DRD2l and DRD4rs dopamine receptor gene lineages
Source: PeerJ. 2018 Apr 13;6:e4593. doi: 10.7717/peerj.4593 (PMC5900934; doi:10.7717/peerj.4593)
Supplement: Supplemental Information 6 — AlingX (VNTI express) file containing the alignment of the sequence files listed below. Input files PDB ID 5WIV, NP000786 (human DRD2), NP_922917 (Zebrafish DRD2L) NP000788 (human DRD4), NP001012638 (Zebrafish DRD4rs), Coelacanth DRD2 and DRD4, Spotted gar DRD2 and DRD4. [file peerj-06-4593-s006.aprx]

Archive with 3 entries (3 files):
- Opazo et al 2018 AlignX DRD4-DRD2.xml
- clustalw2-job-750434450727490.aln
- clustalw2-job-750434450727490.ph
