# Supplementary material for: Evolution of dopamine receptors: phylogenetic evidence suggests a later origin of the DRD2l and DRD4rs dopamine receptor gene lineages
Source: PeerJ. 2018 Apr 13;6:e4593. doi: 10.7717/peerj.4593 (PMC5900934; doi:10.7717/peerj.4593)
Supplement: Supplemental Information 6 — AlingX (VNTI express) file containing the alignment of the sequence files listed below. Input files PDB ID 5WIV, NP000786 (human DRD2), NP_922917 (Zebrafish DRD2L) NP000788 (human DRD4), NP001012638 (Zebrafish DRD4rs), Coelacanth DRD2 and DRD4, Spotted gar DRD2 and DRD4. [file peerj-06-4593-s006.aprx › Opazo et al 2018 AlignX DRD4-DRD2.xml]

<?xml version="1.0" encoding="UTF-8" standalone="yes"?><msaProject><typeName xmlns:xsi="http://www.w3.org/2001/XMLSchema-instance" xsi:nil="true"/><name>New AlignX Project_2017-11-25-18-09-53</name><description>New AlignX Project</description><author>Soledad Miranda-Rottmann</author><createdDate>2017-11-25T18:09:53.205-05:00</createdDate><lastModifiedAuthor>Soledad Miranda-Rottmann</lastModifiedAuthor><lastModifiedDate>2017-11-25T18:09:53.205-05:00</lastModifiedDate><userFields/><comment xmlns:xsi="http://www.w3.org/2001/XMLSchema-instance" xsi:nil="true"/><localOrForeign xmlns:xsi="http://www.w3.org/2001/XMLSchema-instance" xsi:nil="true"/><accessRight xmlns:xsi="http://www.w3.org/2001/XMLSchema-instance" xsi:nil="true"/><sharedBy xmlns:xsi="http://www.w3.org/2001/XMLSchema-instance" xsi:nil="true"/><displaySetupText xmlns:xsi="http://www.w3.org/2001/XMLSchema-instance" xsi:nil="true"/><keywordsText xmlns:xsi="http://www.w3.org/2001/XMLSchema-instance" xsi:nil="true"/><algorithm>clustalw</algorithm><sequences><sequence><length>382</length><aligned>true</aligned><altName>Spotted_gar_DRD4_T2</altName><name>Spotted_gar_DRD4_T2</name><sequence>MVNVTPTGTLEKDDVEYNYLALVFGILLILIIILGNILVCLSVLTERSLKTATNYFIVSLAVADLLLAVLVLPLYVYSEFLGGIWTLNTYICDALMTMDVMLCTASILNLCAISVDRYIAVIVPLKYNRNQFSMRQLILITATWVLSFGVASPVIFGLNRVPNRDKHVCKLEDDNFIVYSSVCSFFVPCPVMLLLYYWMFRGLRKWSASRKSNLMRGERRFSLSLKGLRRERREKVKYLMPSLSPTAANPANMPENDLITTQLDSTSDVEAQERLKEGSPKENGLKNHGLGKGSQSKSHRVSGRERKAMKVLPIVGVFLACWTPFFVVHVTKVLCVSCDIGPTLISVVTWLGYVNSAVNPIIYTAFNTEFRNVFQKLLCCQT</sequence></sequence><sequence><length>419</length><aligned>true</aligned><altName>hDRD4 (NP_000788)</altName><name>hDRD4\(NP_000788)</name><sequence>MGNRSTADADGLLAGRGPAAGASAGASAGLAGQGAAALVGGVLLIGAVLAGNSLVCVSVATERALQTPTNSFIVSLAAADLLLALLVLPLFVYSEVQGGAWLLSPRLCDALMAMDVMLCTASIFNLCAISVDRFVAVAVPLRYNRQGGSRRQLLLIGATWLLSAAVAAPVLCGLNDVRGRDPAVCRLEDRDYVVYSSVCSFFLPCPLMLLLYWATFRGLQRWEVARRAKLHGRAPRRPSGPGPPSPTPPAPRLPQDPCGPDCAPPAPGLPRGPCGPDCAPAAPSLPQDPCGPDCAPPAPGLPPDPCGSNCAPPDAVRAAALPPQTPPQTRRRRRAKITGRERKAMRVLPVVVGAFLLCWTPFFVVHITQALCPACSVPPRLVSAVTWLGYVNSALNPVIYTVFNAEFRNVFRKALRACC</sequence></sequence><sequence><length>422</length><aligned>true</aligned><altName>D4-5WIV</altName><name>D4-5WIV</name><sequence>GGTTMGNRSTADADGLLAGRGPAAGASAGASAGLAGQGAAALVGGVLLIGAVLAGNSLVCVSVATERALQTPTNSFIVSLAAADLLLALLVLPLFVYSEVQGGAWLLSPRLCDALMAMDVMLCTASIFNLCAISVDRFVAVAVPLRYNRQGGSRRQLLLIGATWLLSAAVAAPVLCGLNDVRGRDPAVCRLEDRDYVVYSSVCSFFLPCPLMLLLYWATFRGLQRWEVARRADLEDNWETLNDNLKVIEKADNAAQVKDALTKMRAAALDAQKATPPKLEDKSPDSPEMKDFRHGFDILVGQIDDALKLANEGKVKEAQAAAEQLKTTRNAYIQKYLAKITGRERKAMRVLPVVVGAFLLCWTPFFVVHITQALCPACSVPPRLVSAVTWLGYVNSALNPVIYTVFNAEFRNVFRKALRACC</sequence></sequence><sequence><length>418</length><aligned>true</aligned><altName>Zebrafish D4rs (NP_001012638)</altName><name>Zebrafish\D4rs\(NP_001012638)</name><sequence>MVNVTPSIDPTAAHEGYNYLALICGVPLILIIILGNVLVCLSVLTERSLKTATNYFIVSLAVADLLLAILVLPLYVYSEFLGGIWTLSMYICDALMTMDVMLCTASILNLCAISVDRYIAVVVPLKYNRNQFSVRQLALITATWVLSLGVASPVIFGLNQVPNRNPHVCKLEDNQFVVYSSVCSFFVPCPVMLFLYYWMFRGLKRWSSGRNRSHLRRPPRGRRSLSLRLGAALQKEKGRAREKVVYLMPAGLSPTSLTATPTTPISSTSPVTLTTDDLAEGQMPGAESDPMTTQMDSVSDAENPERATEDDSGRENGVGKIHRPHTGRRHSKSNRVSGRERKAMKVLPVVVGVFLACWTPFFVVHVTKALCESCDIGPTLISVVTWLGYVNSAVNPIIYTAFNVEFRNVFHKLLCCRS</sequence></sequence><sequence><length>446</length><aligned>false</aligned><altName>Coelacanth_DRD2_T2</altName><name>Coelacanth_DRD2_T2</name><sequence>MATAVMATLHNSTSRISNGTDQETKHTYNFYAMLLMLLIFVIVFGNVLVCMAVSREKALQTTTNYLIVSLAVADLLVATLVMPWVVYLEVVKEWRFSLIHCDIFVTLDVMMCTASILNLCAISIDRYTAVAMPMLYNTRYSSKRRVSVMIAVVWVLSFAISCPLLFGLNKTATREITKCSIANPAFVLYSSIVSFYVPFIITLLVYVQIYVVLRRRRKRVTTRRSSGATEPEAQPQIKNKCTHPEDVKLCTLIVKSDGGSAPTKKKVTLVREAMVHPIDSEQAQIVSQPDKSRQKGPPLGLQLVTPATSCTLASVAGHPSPMEVPILPKANGLLKFKKATAAFEIPRAPEEKTGTSLKSVAKGKLSQQKEKKATQMLAIVLGVFIICWLPFFITHILRVHCLRCDISSELYSTVTWLGYVNSAVNPIIYTTFNVEFRKAFIKILHC</sequence></sequence><sequence><length>437</length><aligned>false</aligned><altName>Zebrafish DRD2L (NP_922917)</altName><name>Zebrafish\DRD2L\(NP_922917)</name><sequence>MPVLNVTEELTITASPSSAVFLSLHQSNCSVSPSPSSPPYNFYAVLLVLLIFCVVFGNVLVCVAVSREKALQTTTNYLIVSLAVSDLLLATLVMPWGVYLEVVGEWRFSRIHCDVLLTLDVMMCTASILNLCAISIDRYTAVAMPLLYNTRYSSRRRVALMIAVVWFLSFAISCPLLFGLNNTASQEGRDCSFADPAFVVYSSVASFYVPFIVTLLVYVQICVVLRRRGRRTAPTRRRAANTEPADAQRSCKNKCTHPEDVKLCTLILKPPAAAPQRKKVTLVKEAVVHPLAVEPVCSLSADREQTQTQPSGRAKLSLSVAPCAGQSGPGPRRDTLQEKTHTEKHAAAKERVRGRLSQQKERKATQMLAIVLGVFIICWLPFFLTHVLKAHCGSCCISPSLYSAVTWLGYLNSAVNPVIYTTFNIEFRKAFIKILHC</sequence></sequence><sequence><length>443</length><aligned>true</aligned><altName>DRD2 long Homo Sapiens (NP_000786)</altName><name>DRD2\long\Homo\Sapiens\(NP_000786)</name><sequence>MDPLNLSWYDDDLERQNWSRPFNGSDGKADRPHYNYYATLLTLLIAVIVFGNVLVCMAVSREKALQTTTNYLIVSLAVADLLVATLVMPWVVYLEVVGEWKFSRIHCDIFVTLDVMMCTASILNLCAISIDRYTAVAMPMLYNTRYSSKRRVTVMISIVWVLSFTISCPLLFGLNNADQNECIIANPAFVVYSSIVSFYVPFIVTLLVYIKIYIVLRRRRKRVNTKRSSRAFRAHLRAPLKGNCTHPEDMKLCTVIMKSNGSFPVNRRRVEAARRAQELEMEMLSSTSPPERTRYSPIPPSHHQLTLPDPSHHGLHSTPDSPAKPEKNGHAKDHPKIAKIFEIQTMPNGKTRTSLKTMSRRKLSQQKEKKATQMLAIVLGVFIICWLPFFITHILNIHCDCNIPPVLYSAFTWLGYVNSAVNPIIYTTFNIEFRKAFLKILHC</sequence></sequence><sequence><length>446</length><aligned>false</aligned><altName>Spotted_gar_DRD2_T2</altName><name>Spotted_gar_DRD2_T2</name><sequence>MVLAALNESQVGFLGNGTSGWGGSGSNSTEPERRHPYNFYAMLLTLLIFVIVFGNVLVCMAVSREKALQTTTNYLIVSLAVADLLVATLVMPWVVYLEVVGEWRFSLIHCDIFVTLDVMMCTASILNLCAISIDRYTAVAMPMLYNTRYSSKRRVTVMIAVVWVLSFAISCPLLFGLNNTATRDVTKCSIANPAFVVYSSIVSFYVPFIITLLVYVQIYVVLRRRRKRVATRRNSSGAETEQQPPRKNKCTHPEDVKLCTLIVKSNSSFAPNRKKVTLVKEAVVHPADSDRVRFLAQPERTRPKGPPLGSQSVSPAPSRPLPSAGALPALAPSLHGHPKLKRAFEAPRVAGEDKGTFKSTAKGRLSQQKEKKATQMLAIVLGVFIICWLPFFITHILRVHCLRCYISPELYSIVTWLGYVNSAVNPIIYTTFNVEFRKAFMKILHC</sequence></sequence><sequence><length>386</length><aligned>true</aligned><altName>Coelacanth_DRD4_T2</altName><name>Coelacanth_DRD4_T2</name><sequence>MAGANATRNVTLGDEGDDITYNYLALFLGILLIITIILGNILVCLSVLTERTLKTATNYFIVSLAVADLLLAVLVLPLYVYSEFQGGIWTLNTYLCDALMTMDVMLCTASILNLCAISVDRYIAVLVPLRYNRNQFSGRQLVLIVATWVLSLGVASPVIFGLNRVPNRDPRVCKLEDNNFVVYSSACSFFVPCPVMLLLYYWMFRGLRRWGANRRGQSRQDRERGFSFSLHSSSAWRERQERVSYLKPSLSPASPTRGDPEDDCATTQLDSTSDAEAPDRAAAKVGSRRNGLRYSQSSVKKSHWWGRRVSGRERKAMKVRVFLACWTPFFVVHVTKVLCEACNIGPTLISVVTWLGYVNSAVNPIIYTAFNTEFRDVFHKLLCCWM</sequence></sequence></sequences><selectedSequences><selectedSequence>Zebrafish\D4rs\(NP_001012638)</selectedSequence><selectedSequence>Spotted_gar_DRD4_T2</selectedSequence><selectedSequence>DRD2\long\Homo\Sapiens\(NP_000786)</selectedSequence><selectedSequence>Coelacanth_DRD4_T2</selectedSequence><selectedSequence>D4-5WIV</selectedSequence><selectedSequence>hDRD4\(NP_000788)</selectedSequence></selectedSequences><parameters><iterationNum>1</iterationNum><iterationType>TREE</iterationType><multipleParameters><DNATransitionWeight>0.5</DNATransitionWeight><delayDivergentPct>30</delayDivergentPct><dnaWeightMatrixType>iub</dnaWeightMatrixType><gapPenaltyExt>6.66</gapPenaltyExt><gapPenaltyOpen>15.0</gapPenaltyOpen><negativeProteinMatrixEnabled>false</negativeProteinMatrixEnabled><proteinGapParameters><endGapSeparationEnabled>false</endGapSeparationEnabled><gapSeparationDistance>4</gapSeparationDistance><hydrophilicPenaltiesEnabled>true</hydrophilicPenaltiesEnabled><hydrophilicResidues>GPSNDQEKR</hydrophilicResidues><residueSpecificPenaltiesEnabled>true</residueSpecificPenaltiesEnabled></proteinGapParameters><proteinWeightMatrixType>gonnet</proteinWeightMatrixType></multipleParameters><ouputParameters><outputFormat>CLUSTAL</outputFormat><outputOrderType>ALIGNED</outputOrderType><sequenceNumbersEnabled>false</sequenceNumbersEnabled><sequenceRangeEnabled>false</sequenceRangeEnabled></ouputParameters><pairwiseParameters><alignmentType>SLOW</alignmentType><fastParameters><gapPenalty>3</gapPenalty><scoreType>PERCENT</scoreType><topDiagonalNum>5</topDiagonalNum><windowSize>5</windowSize><wordSize>1</wordSize></fastParameters><slowParameters><dnaWeightMatrixType>iub</dnaWeightMatrixType><gapPenaltyExt>6.66</gapPenaltyExt><gapPenaltyOpen>15.0</gapPenaltyOpen><proteinWeightMatrixType>gonnet</proteinWeightMatrixType></slowParameters></pairwiseParameters><phyloTreeParameters><clusteringAlgo>NJ</clusteringAlgo><kimuraEnabled>false</kimuraEnabled><outputType>PHYLIP</outputType><phylipBoostrapType>BRANCH</phylipBoostrapType><tossGapsEnabled>false</tossGapsEnabled></phyloTreeParameters><seqType>protein</seqType><sequenceType>PROTEIN</sequenceType></parameters><properties><identity>1.0</identity><residueFraction>0.5</residueFraction><showWeakSimilarity>true</showWeakSimilarity><similarity>0.5</similarity><weakSimilarity>0.2</weakSimilarity></properties><analysisSupported>Absolute Complexity (Consenus)</analysisSupported><analysisSupported>Similarity</analysisSupported></msaProject>
