# Supplementary material for: Evolution of dopamine receptors: phylogenetic evidence suggests a later origin of the DRD2l and DRD4rs dopamine receptor gene lineages
Source: PeerJ. 2018 Apr 13;6:e4593. doi: 10.7717/peerj.4593 (PMC5900934; doi:10.7717/peerj.4593)
Supplement: Supplemental Information 6 — AlingX (VNTI express) file containing the alignment of the sequence files listed below. Input files PDB ID 5WIV, NP000786 (human DRD2), NP_922917 (Zebrafish DRD2L) NP000788 (human DRD4), NP001012638 (Zebrafish DRD4rs), Coelacanth DRD2 and DRD4, Spotted gar DRD2 and DRD4. [file peerj-06-4593-s006.aprx › clustalw2-job-750434450727490.aln]

CLUSTAL 2.1 multiple sequence alignment


D4-5WIV                             GGTTMGNRSTADADGLLAGRGPAAGASAGASAGLAGQGAAALVGGVLLIG
hDRD4\_NP_000788_                   ----MGNRSTADADGLLAGRGPAAGASAGASAGLAGQGAAALVGGVLLIG
Spotted_gar_DRD4_T2                 --------------------MVNVTPTGTLEKDDVEYNYLALVFGILLIL
Zebrafish\D4rs\_NP_001012638_       --------------------MVNVTPSIDPTAAHEGYNYLALICGVPLIL
Coelacanth_DRD4_T2                  ----------------MAGANATRNVTLGDEGDDITYNYLALFLGILLII
DRD2\long\Homo\Sapiens\_NP_000      ----MDPLNLSWYDDDLERQNWSRPFNGSDGKADRPHYNYYATLLTLLIA
                                                              .                    ** 

D4-5WIV                             AVLAGNSLVCVSVATERALQTPTNSFIVSLAAADLLLALLVLPLFVYSEV
hDRD4\_NP_000788_                   AVLAGNSLVCVSVATERALQTPTNSFIVSLAAADLLLALLVLPLFVYSEV
Spotted_gar_DRD4_T2                 IIILGNILVCLSVLTERSLKTATNYFIVSLAVADLLLAVLVLPLYVYSEF
Zebrafish\D4rs\_NP_001012638_       IIILGNVLVCLSVLTERSLKTATNYFIVSLAVADLLLAILVLPLYVYSEF
Coelacanth_DRD4_T2                  TIILGNILVCLSVLTERTLKTATNYFIVSLAVADLLLAVLVLPLYVYSEF
DRD2\long\Homo\Sapiens\_NP_000      VIVFGNVLVCMAVSREKALQTTTNYLIVSLAVADLLVATLVMPWVVYLEV
                                     :: ** ***::*  *::*:*.** :*****.****:* **:*  ** *.

D4-5WIV                             QGGAWLLSPRLCDALMAMDVMLCTASIFNLCAISVDRFVAVAVPLRYNRQ
hDRD4\_NP_000788_                   QGGAWLLSPRLCDALMAMDVMLCTASIFNLCAISVDRFVAVAVPLRYNRQ
Spotted_gar_DRD4_T2                 LGGIWTLNTYICDALMTMDVMLCTASILNLCAISVDRYIAVIVPLKYNRN
Zebrafish\D4rs\_NP_001012638_       LGGIWTLSMYICDALMTMDVMLCTASILNLCAISVDRYIAVVVPLKYNRN
Coelacanth_DRD4_T2                  QGGIWTLNTYLCDALMTMDVMLCTASILNLCAISVDRYIAVLVPLRYNRN
DRD2\long\Homo\Sapiens\_NP_000      VGE-WKFSRIHCDIFVTLDVMMCTASILNLCAISIDRYTAVAMPMLYNTR
                                     *  * :.   ** ::::***:*****:******:**: ** :*: ** .

D4-5WIV                             GGSRRQL-LLIGATWLLSAAVAAPVLCGLNDVRGRDPAVCRLEDRDYVVY
hDRD4\_NP_000788_                   GGSRRQL-LLIGATWLLSAAVAAPVLCGLNDVRGRDPAVCRLEDRDYVVY
Spotted_gar_DRD4_T2                 QFSMRQL-ILITATWVLSFGVASPVIFGLNRVPNRDKHVCKLEDDNFIVY
Zebrafish\D4rs\_NP_001012638_       QFSVRQL-ALITATWVLSLGVASPVIFGLNQVPNRNPHVCKLEDNQFVVY
Coelacanth_DRD4_T2                  QFSGRQL-VLIVATWVLSLGVASPVIFGLNRVPNRDPRVCKLEDNNFVVY
DRD2\long\Homo\Sapiens\_NP_000      YSSKRRVTVMISIVWVLSFTISCPLLFGLNNADQNECIIANPAFVVYSSI
                                      * *::  :*  .*:**  ::.*:: *** .  .:  :..     :   

D4-5WIV                             SSVCSFFLPCPLMLLLYWATFRGLQRWEVARRADLEDNW-----------
hDRD4\_NP_000788_                   SSVCSFFLPCPLMLLLYWATFRGLQRWEVARRAKLHGRA-----------
Spotted_gar_DRD4_T2                 SSVCSFFVPCPVMLLLYYWMFRGLRKWSASRKSNLMRG------------
Zebrafish\D4rs\_NP_001012638_       SSVCSFFVPCPVMLFLYYWMFRGLKRWSSGRNRSHLRRP-----------
Coelacanth_DRD4_T2                  SSACSFFVPCPVMLLLYYWMFRGLRRWGANRRGQSRQDR-----------
DRD2\long\Homo\Sapiens\_NP_000      VSFYVPFIVTLLVYIKIYIVLRRRRKRVNTKRSSRAFRAHLRAPLKGNCT
                                     *    *:   :: :  :  :*  ::    :. .                

D4-5WIV                             -ETLNDNLKVIEKADNAAQVKDALTKMRAAALDAQKATPPKLEDKSPDSP
hDRD4\_NP_000788_                   -PRRPSGPGPPSPTPPAPRLPQDPCGPDCAPPAPGLPRGPCGPDCAPAAP
Spotted_gar_DRD4_T2                 --------ERRFSLSLKGLRRERREKVKYLMPSLSPTAANPANMP-----
Zebrafish\D4rs\_NP_001012638_       -PRGRRSLSLRLGAALQKEKGRAREKVVYLMPAGLSPTSLTATPTTPISS
Coelacanth_DRD4_T2                  -ER-----GFSFSLHSSSAWRERQERVSYLKPSLSPASPTRGDP------
DRD2\long\Homo\Sapiens\_NP_000      HPEDMKLCTVIMKSNGSFPVNRRRVEAARRAQELEMEMLSSTSPPERTRY
                                                                                      

D4-5WIV                             EMK----------------DFRHGFDILVGQIDDALKLANEGKVKEAQAA
hDRD4\_NP_000788_                   SLP---------------QDPCGPDCAPPAPGLPPDPCGSNCAPPDAVRA
Spotted_gar_DRD4_T2                 -------------------ENDLITTQLDSTSDVEAQERLKE---GSPKE
Zebrafish\D4rs\_NP_001012638_       TSPVTLTTDDLAEGQMPGAESDPMTTQMDSVSDAENPERATEDDSGRENG
Coelacanth_DRD4_T2                  -------------------EDDCATTQLDSTSDAEAPDRAAAK-VGSRRN
DRD2\long\Homo\Sapiens\_NP_000      SPIPPSHHQLTLPDPSHHGLHSTPDSPAKPEKNGHAKDHPKIAKIFEIQT
                                                                                      

D4-5WIV                             AEQLKTTRNAYIQKYLAKITGRERKAMRVLPVVVGAFLLCWTPFFVVHIT
hDRD4\_NP_000788_                   AALPPQTPPQTRRRRRAKITGRERKAMRVLPVVVGAFLLCWTPFFVVHIT
Spotted_gar_DRD4_T2                 NGLKNHGLGKGSQSKSHRVSGRERKAMKVLPIV-GVFLACWTPFFVVHVT
Zebrafish\D4rs\_NP_001012638_       VGKIHRPHTGRRHSKSNRVSGRERKAMKVLPVVVGVFLACWTPFFVVHVT
Coelacanth_DRD4_T2                  GLRYSQSSVKKSHWWGRRVSGRERKAMKV-----RVFLACWTPFFVVHVT
DRD2\long\Homo\Sapiens\_NP_000      MPNGKTRTSLKTMSRRKLSQQKEKKATQMLAIVLGVFIICWLPFFITHIL
                                                         :*:** ::      .*: ** ***:.*: 

D4-5WIV                             QALCPACSVPPRLVSAVTWLGYVNSALNPVIYTVFNAEFRNVFRKALRAC
hDRD4\_NP_000788_                   QALCPACSVPPRLVSAVTWLGYVNSALNPVIYTVFNAEFRNVFRKALRAC
Spotted_gar_DRD4_T2                 KVLCVSCDIGPTLISVVTWLGYVNSAVNPIIYTAFNTEFRNVFQKLLCCQ
Zebrafish\D4rs\_NP_001012638_       KALCESCDIGPTLISVVTWLGYVNSAVNPIIYTAFNVEFRNVFHKLLCCR
Coelacanth_DRD4_T2                  KVLCEACNIGPTLISVVTWLGYVNSAVNPIIYTAFNTEFRDVFHKLLCCW
DRD2\long\Homo\Sapiens\_NP_000      NIHCD-CNIPPVLYSAFTWLGYVNSAVNPIIYTTFNIEFRKAFLKILHC-
                                    :  *  *.: * * *..*********:**:***.** ***..* * * . 

D4-5WIV                             C
hDRD4\_NP_000788_                   C
Spotted_gar_DRD4_T2                 T
Zebrafish\D4rs\_NP_001012638_       S
Coelacanth_DRD4_T2                  M
DRD2\long\Homo\Sapiens\_NP_000      -
                                     
