# Supplementary material for: Evolution of dopamine receptors: phylogenetic evidence suggests a later origin of the DRD2l and DRD4rs dopamine receptor gene lineages
Source: PeerJ. 2018 Apr 13;6:e4593. doi: 10.7717/peerj.4593 (PMC5900934; doi:10.7717/peerj.4593)
Supplement: Supplemental Information 6 — AlingX (VNTI express) file containing the alignment of the sequence files listed below. Input files PDB ID 5WIV, NP000786 (human DRD2), NP_922917 (Zebrafish DRD2L) NP000788 (human DRD4), NP001012638 (Zebrafish DRD4rs), Coelacanth DRD2 and DRD4, Spotted gar DRD2 and DRD4. [file peerj-06-4593-s006.aprx › clustalw2-job-750434450727490.ph]

(
(
(
(
D4-5WIV:0.11159,
hDRD4\_NP_000788_:0.11090)
:0.15592,
DRD2\long\Homo\Sapiens\_NP_000:0.41559)
:0.09488,
Coelacanth_DRD4_T2:0.13769)
:0.01974,
Spotted_gar_DRD4_T2:0.10827,
Zebrafish\D4rs\_NP_001012638_:0.15089);
